# Supplementary material for: RNA sequencing identifies transcriptional changes in the rabbit larynx in response to low humidity challenge
Source: BMC Genomics. 2020 Dec 11;21:888. doi: 10.1186/s12864-020-07301-7 (PMC7733274; doi:10.1186/s12864-020-07301-7)
Supplement: Supplementary file 1 — Additional file 1: Table S1. Complete list of genes identified by RNA-Seq analysis and differentially expressed genes (DEG) identified in the larynges of low humidity exposure group by Cufflinks. Excel table of all DEGs obtained by Cufflinks analysis, including Ensembl gene IDs, statistics, and Biomart annotations. Color code Ensembl_ID: green (FDR < 0.05), yellow (0.05 < FDR ≤ 0.1), red (0.1 < FDR ≤ 0.2). [file 12864_2020_7301_MOESM1_ESM.xlsx]

## Sheet: LHvsCH
Ensembl_ID	locus	LowH Value	ModH Value	log2(ModH/LowH)	t statistic	p_value	q_value	significant	gene_biotype	gene symbol	description
ENSOCUG00000000422	GL018843:578821-581887	3.42234	8.26238	1.27157	1.75619	5e-05	0.0120724	yes	protein_coding	ZACN	zinc activated ion channel [Source:HGNC Symbol;Acc:HGNC:29504]
ENSOCUG00000001114	4:9395742-9497539	2.87248	1.25243	-1.19757	-1.67145	5e-05	0.0120724	yes	protein_coding	TGM3	transglutaminase 3 [Source:NCBI gene;Acc:100351990]
ENSOCUG00000001869	12:22971751-22975388	53.1684	30.7234	-0.791231	-1.72025	5e-05	0.0120724	yes	protein_coding	MUC21	Mucin 21, cell surface associated
ENSOCUG00000002754	19:37063769-37105315	3.50379	1.97089	-0.83007	-1.59253	5e-05	0.0120724	yes	protein_coding	ABCC3	ATP binding cassette subfamily C member 3 [Source:NCBI gene;Acc:100008909]
ENSOCUG00000002770	9:25380469-25413232	53.6602	30.6223	-0.80927	-1.61405	5e-05	0.0120724	yes	protein_coding	FAM3D	family with sequence similarity 3 member D [Source:NCBI gene;Acc:100355374]
ENSOCUG00000003229	GL018713:172939-175626	0.459789	2.15087	2.22587	2.03866	5e-05	0.0120724	yes	protein_coding	MCP-1	macrophage cationic peptide 1 [Source:NCBI gene;Acc:100009115]
ENSOCUG00000003372	15:74278842-74302431	36.4155	63.7827	0.808611	1.72241	5e-05	0.0120724	yes	protein_coding	ART3	ADP-ribosyltransferase 3 [Source:NCBI gene;Acc:100009365]
ENSOCUG00000003548	13:78126650-78148514	14.0576	2.35947	-2.57481	-2.93773	5e-05	0.0120724	yes	protein_coding	-	epithelial chloride channel protein [Source:NCBI gene;Acc:100352679]
ENSOCUG00000004625	GL018699:13299644-13303038	59.1336	19.7448	-1.5825	-2.45926	5e-05	0.0120724	yes	protein_coding	ORM1	Oryctolagus cuniculus orosomucoid 1 (ORM1), mRNA. [Source:RefSeq mRNA;Acc:NM_001101695]
ENSOCUG00000005152	5:22600078-22612249	9.16684	4.69283	-0.965966	-1.72816	5e-05	0.0120724	yes	protein_coding	CES3	carboxylesterase 3 [Source:NCBI gene;Acc:100358514]
ENSOCUG00000005417	15:81496455-81517655	12.2796	5.6802	-1.11224	-1.72985	5e-05	0.0120724	yes	protein_coding	TMPRSS11B	transmembrane serine protease 11B [Source:HGNC Symbol;Acc:HGNC:25398]
ENSOCUG00000006280	12:20127686-20132286	16.4959	6.62045	-1.31711	-2.30085	5e-05	0.0120724	yes	protein_coding	CDSN	corneodesmosin [Source:NCBI gene;Acc:100338321]
ENSOCUG00000006499	15:25313649-25330778	6.00314	17.7726	1.56586	1.85515	5e-05	0.0120724	yes	protein_coding	MGARP	mitochondria localized glutamic acid rich protein [Source:NCBI gene;Acc:100343828]
ENSOCUG00000006796	GL018789:953543-959027	76.1888	40.3371	-0.917471	-1.82841	5e-05	0.0120724	yes	protein_coding	CYP2A10	Oryctolagus cuniculus cytochrome P450 2A10 (CYP2A10), mRNA. [Source:RefSeq mRNA;Acc:NM_001171049]
ENSOCUG00000006860	17:21122357-21179871	18.7024	8.3995	-1.15484	-2.02329	5e-05	0.0120724	yes	protein_coding	GLDN	gliomedin [Source:NCBI gene;Acc:100347518]
ENSOCUG00000007106	17:41368772-41369243	27.7077	89.3703	1.68951	2.25394	5e-05	0.0120724	yes	protein_coding	-	ribonuclease 8 [Source:NCBI gene;Acc:100352281]
ENSOCUG00000007502	16:69597840-69604723	23.3032	14.0618	-0.72875	-1.64467	5e-05	0.0120724	yes	protein_coding	ELF3	E74 like ETS transcription factor 3 [Source:NCBI gene;Acc:100357597]
ENSOCUG00000007983	9:19523634-19526183	991.79	533.284	-0.895131	-1.72497	5e-05	0.0120724	yes	protein_coding	TNNC1	troponin C1, slow skeletal and cardiac type [Source:NCBI gene;Acc:100347570]
ENSOCUG00000008632	13:39032002-39034299	39.2968	13.9421	-1.49496	-2.18656	5e-05	0.0120724	yes	protein_coding	S100A9	S100 calcium binding protein A9 [Source:NCBI gene;Acc:100008704]
ENSOCUG00000008772	GL018726:378089-515210	1.12542	0.300357	-1.90571	-2.06863	5e-05	0.0120724	yes	protein_coding	FANK1	fibronectin type III and ankyrin repeat domains 1 [Source:NCBI gene;Acc:100341126]
ENSOCUG00000009174	9:17319549-17326956	2.76594	0.789038	-1.8096	-2.07481	5e-05	0.0120724	yes	protein_coding	CDHR4	cadherin related family member 4 [Source:NCBI gene;Acc:100358424]
ENSOCUG00000009486	15:79906309-79922312	0	0.451927	#NUM!	#NUM!	5e-05	0.0120724	yes	protein_coding	CSN1S1	casein alpha s1 [Source:NCBI gene;Acc:100009257]
ENSOCUG00000009646	21:3066931-3080795	5.40347	2.40668	-1.16684	-1.83735	5e-05	0.0120724	yes	protein_coding	SEC14L4	SEC14-like protein 4 [Source:NCBI gene;Acc:100358382]
ENSOCUG00000009667	GL018731:714120-733055	0.986397	2.62754	1.41347	1.94487	5e-05	0.0120724	yes	protein_coding	GABRE	gamma-aminobutyric acid type A receptor epsilon subunit [Source:NCBI gene;Acc:100349357]
ENSOCUG00000009885	19:13866889-13921461	4.72039	2.35912	-1.00066	-2.07503	5e-05	0.0120724	yes	protein_coding	SLC13A5	solute carrier family 13 member 5 [Source:NCBI gene;Acc:100348089]
ENSOCUG00000010424	16:70101750-70112680	285.176	142.854	-0.997315	-1.87362	5e-05	0.0120724	yes	protein_coding	TNNI1	troponin I1, slow skeletal type [Source:NCBI gene;Acc:100337828]
ENSOCUG00000010608	AAGW02082501:2907-5853	47.2251	15.4347	-1.61338	-1.95246	5e-05	0.0120724	yes	protein_coding	TFF1	trefoil factor 1 [Source:NCBI gene;Acc:100358238]
ENSOCUG00000010829	19:46660457-46674214	10.7553	3.18472	-1.75581	-2.77756	5e-05	0.0120724	yes	protein_coding	MYL4	myosin light chain 4 [Source:NCBI gene;Acc:100345621]
ENSOCUG00000010912	GL018786:341447-345539	2.86725	0.504804	-2.50587	-2.16664	5e-05	0.0120724	yes	protein_coding	KRTDAP	keratinocyte differentiation associated protein [Source:NCBI gene;Acc:103345425]
ENSOCUG00000010917	GL018786:372284-376709	66.5986	30.0578	-1.14775	-2.29003	5e-05	0.0120724	yes	protein_coding	SBSN	suprabasin [Source:NCBI gene;Acc:100346157]
ENSOCUG00000011037	17:43605972-43624939	50.6938	12.4046	-2.03094	-3.48274	5e-05	0.0120724	yes	protein_coding	MYH7	myosin heavy chain 7 [Source:HGNC Symbol;Acc:HGNC:7577]
ENSOCUG00000011472	GL018843:539110-541883	5.50821	1.52368	-1.85403	-1.87551	5e-05	0.0120724	yes	protein_coding	FOXJ1	forkhead box J1 [Source:HGNC Symbol;Acc:HGNC:3816]
ENSOCUG00000011658	5:707441-712550	52.8301	28.9822	-0.86619	-1.81305	5e-05	0.0120724	yes	protein_coding	NCCRP1	non-specific cytotoxic cell receptor protein 1 homolog (zebrafish) [Source:NCBI gene;Acc:100357987]
ENSOCUG00000011842	13:39829300-39832544	20.3463	4.4362	-2.19737	-3.04408	5e-05	0.0120724	yes	protein_coding	CRNN	cornulin [Source:NCBI gene;Acc:100359146]
ENSOCUG00000012392	9:14874048-14878560	275.026	151.962	-0.855853	-1.75075	5e-05	0.0120724	yes	protein_coding	MYL3	myosin light chain 3 [Source:NCBI gene;Acc:100347740]
ENSOCUG00000013331	X:61956587-61957025	23.5834	65.2829	1.46893	2.08898	5e-05	0.0120724	yes	protein_coding	-
ENSOCUG00000013994	17:30058090-30082316	0.686535	0.118883	-2.52979	-1.89914	5e-05	0.0120724	yes	protein_coding	PLA2G4D	phospholipase A2 group IVD [Source:NCBI gene;Acc:100340775]
ENSOCUG00000015382	13:48145204-48166813	3.29066	1.16276	-1.50082	-2.35558	5e-05	0.0120724	yes	protein_coding	MAB21L3	mab-21 like 3 [Source:NCBI gene;Acc:100350017]
ENSOCUG00000017569	21:4393142-4471611	7.72018	4.22615	-0.869291	-1.84187	5e-05	0.0120724	yes	protein_coding	SLC5A1	solute carrier family 5 member 1 [Source:NCBI gene;Acc:100009262]
ENSOCUG00000017694	19:41975869-41986992	24.9033	14.0469	-0.826082	-1.67786	5e-05	0.0120724	yes	protein_coding	KRT23	keratin 23 [Source:NCBI gene;Acc:100358195]
ENSOCUG00000021891	GL018733:2188531-2191341	20.023	8.38747	-1.25535	-1.94663	5e-05	0.0120724	yes	protein_coding	SAA1	Serum amyloid A-1 protein; Major acute phase protein; Belongs to the SAA family
ENSOCUG00000022646	13:39016887-39018876	140.546	54.2362	-1.37371	-2.11232	5e-05	0.0120724	yes	protein_coding	S100A12	S100 calcium binding protein A12 [Source:NCBI gene;Acc:100008703]
ENSOCUG00000023274	14:65242239-65242760	248.904	91.2996	-1.44691	-2.797	5e-05	0.0120724	yes	protein_coding	-	60S ribosomal protein L23a [Source:NCBI gene;Acc:100350855]
ENSOCUG00000023380	GL018760:606715-640385	15.6331	8.3358	-0.907213	-1.87657	5e-05	0.0120724	yes	protein_coding	CYP3A6	Cytochrome P450 3A6; Exhibits progesterone 6 beta-hydroxylase activity
ENSOCUG00000023566	21:4628192-4876351	43.1534	12.8398	-1.74885	-2.0233	5e-05	0.0120724	yes	protein_coding	-	Ig lambda chain C region
ENSOCUG00000024036	14:963914-1100656	1.30506	0.222815	-2.5502	-3.08298	5e-05	0.0120724	yes	protein_coding	COL6A5	collagen type VI alpha 5 chain [Source:NCBI gene;Acc:100340417]
ENSOCUG00000024691	GL018713:2204410-2205181	15.5198	56.1761	1.85585	2.89988	5e-05	0.0120724	yes	protein_coding	-
ENSOCUG00000024745	15:81831636-81874349	3.75191	1.58077	-1.247	-1.87731	5e-05	0.0120724	yes	protein_coding	TMPRSS11D	transmembrane serine protease 11D [Source:HGNC Symbol;Acc:HGNC:24059]
ENSOCUG00000024788	14:46854539-46855538	48.2961	185.502	1.94145	3.45169	5e-05	0.0120724	yes	processed_pseudogene	-	L-lactate dehydrogenase A chain-like [Source:NCBI gene;Acc:100351519]
ENSOCUG00000025586	21:7092629-7124431	20.8037	8.44524	-1.30063	-2.62906	5e-05	0.0120724	yes	protein_coding	MYL2	myosin light chain 2 [Source:NCBI gene;Acc:100353304]
ENSOCUG00000025736	8:33903633-33917874	6.57915	2.97872	-1.14321	-1.83178	5e-05	0.0120724	yes	protein_coding	APOBEC1	apolipoprotein B mRNA editing enzyme catalytic subunit 1 [Source:NCBI gene;Acc:100009191]
ENSOCUG00000026373	AAGW02083105:365-1905	38.0031	16.1404	-1.23544	-2.0171	5e-05	0.0120724	yes	protein_coding	-
ENSOCUG00000026443	19:24517508-24547049	42.9572	71.1307	0.727572	1.63265	5e-05	0.0120724	yes	protein_coding	UNC45B	unc-45 myosin chaperone B [Source:NCBI gene;Acc:100346230]
ENSOCUG00000027203	GL018760:238892-246899	3.99187	1.64789	-1.27645	-1.90547	5e-05	0.0120724	yes	protein_coding	AZGP1	alpha-2-glycoprotein 1, zinc-binding [Source:NCBI gene;Acc:100349289]
ENSOCUG00000027406	GL018708:303725-304807	20.8511	69.9753	1.74672	3.36364	5e-05	0.0120724	yes	pseudogene	-
ENSOCUG00000027714	7:13656346-13726666	0.810075	0.232905	-1.79831	-1.79018	5e-05	0.0120724	yes	protein_coding	SCL23A1	solute carrier family 23 member 1 [Source:NCBI gene;Acc:100342535]
ENSOCUG00000029191	21:4586405-4587181	10.4693	2.48971	-2.07212	-2.10906	5e-05	0.0120724	yes	protein_coding	-
ENSOCUG00000029357	15:40926709-40928089	106.488	45.9236	-1.21338	-2.02328	5e-05	0.0120724	yes	protein_coding	-
ENSOCUG00000002349	13:33222912-33253113	1.98072	0.693445	-1.51417	-1.63217	0.0001	0.0212182	yes	protein_coding	CFAP45	cilia and flagella associated protein 45 [Source:NCBI gene;Acc:100347067]
ENSOCUG00000002486	14:772746-934462	4.35434	2.47714	-0.81378	-1.64944	0.0001	0.0212182	yes	protein_coding	COL6A6	collagen type VI alpha 6 chain [Source:NCBI gene;Acc:100339915]
ENSOCUG00000006494	GL018789:266007-269105	18.9302	10.4975	-0.850652	-1.59743	0.0001	0.0212182	yes	protein_coding	CNFN	cornifelin [Source:NCBI gene;Acc:100357018]
ENSOCUG00000011546	4:48335539-48341218	55.9322	26.17	-1.09576	-1.6884	0.0001	0.0212182	yes	protein_coding	LYZ	lysozyme C [Source:NCBI gene;Acc:100340903]
ENSOCUG00000013684	GL018704:5378761-5384667	9.57517	4.3593	-1.1352	-1.58518	0.0001	0.0212182	yes	protein_coding	TMEM54	transmembrane protein 54 [Source:NCBI gene;Acc:100340189]
ENSOCUG00000014187	GL018846:13103-26854	0.56478	0.140284	-2.00934	-1.92836	0.0001	0.0212182	yes	protein_coding	MINAR1	membrane integral NOTCH2 associated receptor 1 [Source:HGNC Symbol;Acc:HGNC:29172]
ENSOCUG00000027549	GL019873:0-11514	18.819	53.1314	1.49737	1.84086	0.0001	0.0212182	yes	protein_coding	-
ENSOCUG00000029244	19:42551548-42555707	17.3485	9.65833	-0.844967	-1.6603	0.0001	0.0212182	yes	protein_coding	KRT14	keratin, type I cytoskeletal 14 [Source:NCBI gene;Acc:100344686]
ENSOCUG00000002203	7:1421173-1528811	14.6807	7.9845	-0.87865	-1.58061	0.00015	0.0300086	yes	protein_coding	PTN	pleiotrophin [Source:NCBI gene;Acc:100351242]
ENSOCUG00000016426	12:20967257-20970070	1.39243	3.98286	1.5162	1.68555	0.00015	0.0300086	yes	protein_coding	AGER	advanced glycosylation end-product specific receptor [Source:NCBI gene;Acc:100343142]
ENSOCUG00000025291	GL018843:138084-160576	9.04274	5.11838	-0.821072	-1.5878	0.00015	0.0300086	yes	protein_coding	ST6GALNAC1	ST6 N-acetylgalactosaminide alpha-2,6-sialyltransferase 1 [Source:NCBI gene;Acc:100357022]
ENSOCUG00000029216	17:27148874-27156098	9.49167	5.16798	-0.877061	-1.70615	0.00015	0.0300086	yes	protein_coding	-	chromosome 17 open reading frame, human C15orf48 [Source:NCBI gene;Acc:103351114]
ENSOCUG00000005657	16:36705473-36724984	6.85909	2.20684	-1.63604	-1.67838	0.0002	0.036374	yes	protein_coding	-	chromosome 16 open reading frame, human C1orf131 [Source:NCBI gene;Acc:100357852]
ENSOCUG00000007730	16:70119988-70137780	15.405	9.58166	-0.685053	-1.5624	0.0002	0.036374	yes	protein_coding	LAD1	ladinin 1 [Source:NCBI gene;Acc:100343996]
ENSOCUG00000008303	1:113690094-113701956	0.292753	1.41865	2.27676	1.92322	0.0002	0.036374	yes	protein_coding	MMP12	matrix metallopeptidase 12 [Source:NCBI gene;Acc:100009559]
ENSOCUG00000013920	4:36253025-36271118	14.0154	8.35381	-0.746504	-1.54198	0.0002	0.036374	yes	protein_coding	KRT80	keratin 80 [Source:NCBI gene;Acc:100350733]
ENSOCUG00000016661	5:13766962-13788927	2.38639	0.894235	-1.4161	-1.5895	0.0002	0.036374	yes	protein_coding	DRC7	dynein regulatory complex subunit 7 [Source:NCBI gene;Acc:100358603]
ENSOCUG00000017141	6:7864423-7903134	21.3036	12.4445	-0.775593	-1.64083	0.0002	0.036374	yes	protein_coding	ACSM1	acyl-CoA synthetase medium chain family member 1 [Source:HGNC Symbol;Acc:HGNC:18049]
ENSOCUG00000022951	GL018789:769738-832773	6.91553	3.42204	-1.01499	-1.66894	0.0002	0.036374	yes	protein_coding	CYP2B5	Oryctolagus cuniculus cytochrome P-450 (LOC100328948), mRNA. [Source:RefSeq mRNA;Acc:NM_001171131]
ENSOCUG00000005091	GL018715:2707405-2716802	23.0167	13.955	-0.721897	-1.43088	0.00025	0.0407093	yes	protein_coding	SERPINB9	serpin family B member 9 [Source:HGNC Symbol;Acc:HGNC:8955]
ENSOCUG00000005396	GL018881:34657-38076	6.74839	2.98648	-1.1761	-1.57717	0.00025	0.0407093	yes	protein_coding	PINLYP	phospholipase A2 inhibitor and LY6/PLAUR domain containing [Source:NCBI gene;Acc:100350372]
ENSOCUG00000008818	GL018751:368513-370957	89.9075	55.5354	-0.695034	-1.53349	0.00025	0.0407093	yes	protein_coding	CKB	Oryctolagus cuniculus creatine kinase B (CKB), mRNA. [Source:RefSeq mRNA;Acc:NM_001082261]
ENSOCUG00000008959	15:94465176-94502456	12.2986	5.50246	-1.16035	-1.69274	0.00025	0.0407093	yes	protein_coding	MYOZ2	myozenin 2 [Source:NCBI gene;Acc:100353864]
ENSOCUG00000012306	1:31778927-31786122	7.93666	4.7383	-0.744163	-1.59042	0.00025	0.0407093	yes	protein_coding	CDKN2B	cyclin dependent kinase inhibitor 2B [Source:NCBI gene;Acc:100351874]
ENSOCUG00000012556	GL018822:116563-255644	3.23215	5.48069	0.761862	1.51527	0.00025	0.0407093	yes	protein_coding	NFATC2	nuclear factor of activated T cells 2 [Source:NCBI gene;Acc:100353824]
ENSOCUG00000012626	15:81726608-81771279	28.2686	16.4598	-0.780253	-1.55321	0.00025	0.0407093	yes	protein_coding	TMPRSS11A	transmembrane serine protease 11A [Source:NCBI gene;Acc:100355639]
ENSOCUG00000016609	AAGW02082918:800-7578	19.0613	10.6473	-0.840161	-1.53575	0.00025	0.0407093	yes	protein_coding	MUC12	Mucin 12, cell surface associated
ENSOCUG00000017473	8:52268562-52278265	7.99606	2.63346	-1.60233	-1.49019	0.00025	0.0407093	yes	protein_coding	FAM216B	family with sequence similarity 216 member B [Source:NCBI gene;Acc:100351747]
ENSOCUG00000000208	7:160244078-160277934	0.679501	0.228406	-1.57287	-1.54613	0.0003	0.0456652	yes	protein_coding	CFAP65	cilia and flagella associated protein 65 [Source:NCBI gene;Acc:100349492]
ENSOCUG00000001227	12:98238201-98274178	6.03011	10.9939	0.866442	1.43872	0.0003	0.0456652	yes	protein_coding	DDO	D-aspartate oxidase [Source:HGNC Symbol;Acc:HGNC:2727]
ENSOCUG00000012766	GL018976:41419-48543	9.23569	3.36209	-1.45786	-1.6389	0.0003	0.0456652	yes	protein_coding	C20orf85	chromosome unknown open reading frame, human C20orf85 [Source:NCBI gene;Acc:100338288]
ENSOCUG00000014957	GL018728:348522-635836	17.2139	27.0755	0.653413	1.46201	0.0003	0.0456652	yes	protein_coding	FRMD3	FERM domain containing 3 [Source:HGNC Symbol;Acc:HGNC:24125]
ENSOCUG00000016831	17:22243086-22290833	3.31712	1.67843	-0.982816	-1.51176	0.0003	0.0456652	yes	protein_coding	SLC27A2	solute carrier family 27 member 2 [Source:NCBI gene;Acc:100352860]
ENSOCUG00000027988	13:49399338-49400235	14.5424	6.02449	-1.27135	-1.65634	0.0003	0.0456652	yes	processed_pseudogene	-
ENSOCUG00000004161	2:97865554-97881109	55.8699	34.9079	-0.678518	-1.50406	0.00035	0.0475864	yes	protein_coding	IL1RN	interleukin 1 receptor antagonist [Source:NCBI gene;Acc:100009558]
ENSOCUG00000004691	2:95364304-95382076	3.01581	1.76085	-0.776279	-1.42819	0.00035	0.0475864	yes	protein_coding	PROM2	prominin 2 [Source:NCBI gene;Acc:100358327]
ENSOCUG00000007374	8:45266048-45299284	1.62738	0.85617	-0.926583	-1.53792	0.00035	0.0475864	yes	protein_coding	ATP12A	ATPase H+/K+ transporting non-gastric alpha2 subunit [Source:NCBI gene;Acc:100008669]
ENSOCUG00000009244	11:747006-792130	15.3586	9.27618	-0.727446	-1.4923	0.00035	0.0475864	yes	protein_coding	THBS4	thrombospondin 4 [Source:NCBI gene;Acc:100357137]
ENSOCUG00000009529	GL018725:618145-623348	291.7	173.039	-0.753383	-1.50721	0.00035	0.0475864	yes	protein_coding	WFDC2	WAP four-disulfide core domain 2 [Source:HGNC Symbol;Acc:HGNC:15939]
ENSOCUG00000012688	19:11364873-11484824	0.403501	0.152008	-1.40843	-1.59569	0.00035	0.0475864	yes	protein_coding	DNAH2	dynein axonemal heavy chain 2 [Source:NCBI gene;Acc:100351600]
ENSOCUG00000012899	13:36580576-36587357	10.0541	5.83087	-0.786005	-1.5127	0.00035	0.0475864	yes	protein_coding	TMEM79	transmembrane protein 79 [Source:NCBI gene;Acc:100338752]
ENSOCUG00000013482	GL018874:376125-383584	40.0979	20.6093	-0.960234	-1.65556	0.00035	0.0475864	yes	protein_coding	CYTL1	cytokine like 1 [Source:NCBI gene;Acc:100358310]
ENSOCUG00000014485	1:194292931-194323317	14.7138	9.50652	-0.630184	-1.4515	0.00035	0.0475864	yes	protein_coding	SPTBN2	spectrin beta, non-erythrocytic 2 [Source:HGNC Symbol;Acc:HGNC:11276]
ENSOCUG00000016259	15:49644061-49648724	42.1118	64.8817	0.623588	1.4282	0.00035	0.0475864	yes	protein_coding	DDIT4L	DNA damage inducible transcript 4 like [Source:NCBI gene;Acc:100339921]
ENSOCUG00000029278	4:36772250-36779016	98.6605	60.0416	-0.71651	-1.50529	0.00035	0.0475864	yes	protein_coding	KRT78	keratin 78 [Source:NCBI gene;Acc:100353913]
ENSOCUG00000008779	3:30002858-30081173	64.0278	38.3437	-0.739707	-1.46573	0.0004	0.0533486	no	protein_coding	SPINK5	serine peptidase inhibitor, Kazal type 5 [Source:NCBI gene;Acc:100337963]
ENSOCUG00000023508	1:26746204-26746918	36.8948	15.6376	-1.2384	-1.51547	0.0004	0.0533486	no	protein_coding	-	60S ribosomal protein L29-like [Source:NCBI gene;Acc:100350215]
ENSOCUG00000021508	16:70468662-70485652	7.03474	4.47015	-0.654173	-1.38637	0.00045	0.0588953	no	protein_coding	INAVA	innate immunity activator [Source:NCBI gene;Acc:100357252]
ENSOCUG00000029190	15:67235445-67255786	7.53505	4.6095	-0.709008	-1.45141	0.00045	0.0588953	no	protein_coding	PLAC8	placenta specific 8 [Source:NCBI gene;Acc:100340512]
ENSOCUG00000016273	GL018883:166551-262878	0.794541	0.233403	-1.7673	-1.42632	0.0005	0.0648333	no	protein_coding	PPP4R4	protein phosphatase 4 regulatory subunit 4 [Source:HGNC Symbol;Acc:HGNC:23788]
ENSOCUG00000007988	14:92790348-92817694	23.0085	14.2542	-0.690777	-1.44622	0.00055	0.0681611	no	protein_coding	MUC4
ENSOCUG00000008812	X:76168534-76270976	2.8464	1.59747	-0.83335	-1.42312	0.00055	0.0681611	no	protein_coding	POF1B	POF1B, actin binding protein [Source:NCBI gene;Acc:100350782]
ENSOCUG00000014998	2:97773225-97777970	67.2985	41.0983	-0.711496	-1.40558	0.00055	0.0681611	no	protein_coding	IL36A	interleukin 36 alpha [Source:NCBI gene;Acc:100355520]
ENSOCUG00000017958	1:113746996-113756596	0.574169	2.37891	2.05075	1.64809	0.00055	0.0681611	no	protein_coding	MMP1	matrix metallopeptidase 1 [Source:NCBI gene;Acc:100009110]
ENSOCUG00000027838	1:190057550-190094823	22.0171	14.0154	-0.651614	-1.41083	0.00055	0.0681611	no	protein_coding	-	fatty acid desaturase 2-like protein FADS2P1 [Source:NCBI gene;Acc:100356345]
ENSOCUG00000011082	7:8696316-8711109	12.9666	8.28973	-0.645403	-1.35752	0.0006	0.0706084	no	protein_coding	EPHA1	EPH receptor A1 [Source:NCBI gene;Acc:100338483]
ENSOCUG00000011392	16:1313012-1336555	4.40303	1.9061	-1.20788	-1.47398	0.0006	0.0706084	no	protein_coding	ENKUR	enkurin, TRPC channel interacting protein [Source:NCBI gene;Acc:100338763]
ENSOCUG00000023409	19:41360127-41375420	7.50373	4.93231	-0.605345	-1.35354	0.0006	0.0706084	no	protein_coding	RAPGEFL1	Rap guanine nucleotide exchange factor like 1 [Source:NCBI gene;Acc:100357164]
ENSOCUG00000024096	13:38920405-38921132	1677.08	1058.47	-0.663967	-1.44683	0.0006	0.0706084	no	protein_coding	S100A6	S100 calcium binding protein A6 [Source:NCBI gene;Acc:100348755]
ENSOCUG00000026988	16:68595411-68603910	16.2517	10.2628	-0.66316	-1.4297	0.0006	0.0706084	no	protein_coding	CHI3L1	chitinase 3 like 1 [Source:NCBI gene;Acc:100338424]
ENSOCUG00000027394	2:98143892-98256733	443.149	251.333	-0.818191	-1.53259	0.0006	0.0706084	no	protein_coding	-
ENSOCUG00000001490	13:129172773-129199945	10.4079	6.22231	-0.742157	-1.38243	0.00065	0.0740049	no	protein_coding	IFNLR1	interferon lambda receptor 1 [Source:NCBI gene;Acc:100356641]
ENSOCUG00000002632	4:36285446-36323349	82.6969	53.5402	-0.627213	-1.40933	0.00065	0.0740049	no	protein_coding	KRT7	keratin 7 [Source:HGNC Symbol;Acc:HGNC:6445]
ENSOCUG00000013373	13:129022183-129068136	9.19057	15.3473	0.739754	1.4214	0.00065	0.0740049	no	protein_coding	STPG1	sperm tail PG-rich repeat containing 1 [Source:NCBI gene;Acc:100356125]
ENSOCUG00000026343	13:47077472-47143545	2.90996	1.55224	-0.906643	-1.41246	0.00065	0.0740049	no	protein_coding	VTCN1	V-set domain containing T cell activation inhibitor 1 [Source:NCBI gene;Acc:100347501]
ENSOCUG00000010144	13:112126803-112145762	6.47966	3.57229	-0.859068	-1.38564	0.0007	0.0790548	no	protein_coding	TTC22	tetratricopeptide repeat domain 22 [Source:NCBI gene;Acc:100339658]
ENSOCUG00000002944	2:16115080-16143171	1.52491	0.813517	-0.906483	-1.39988	0.00075	0.0820547	no	protein_coding	SLC34A2	solute carrier family 34 member 2 [Source:NCBI gene;Acc:100345994]
ENSOCUG00000007086	15:93911536-93952727	4.55254	2.83149	-0.685112	-1.38179	0.00075	0.0820547	no	protein_coding	KIT	KIT proto-oncogene receptor tyrosine kinase [Source:HGNC Symbol;Acc:HGNC:6342]
ENSOCUG00000016983	GL018782:178011-218576	8.34922	5.28731	-0.659108	-1.43808	0.00075	0.0820547	no	protein_coding	TMPRSS4	transmembrane serine protease 4 [Source:NCBI gene;Acc:100355162]
ENSOCUG00000024876	AAGW02082429:2030-2330	47.6988	17.335	-1.46026	-1.62426	0.00075	0.0820547	no	protein_coding	-
ENSOCUG00000014929	GL018716:74675-81405	2.63639	1.21504	-1.11756	-1.36205	0.0008	0.0868465	no	protein_coding	-
ENSOCUG00000003590	6:8697151-8778876	1.97242	0.938303	-1.07184	-1.4378	0.00085	0.0888313	no	protein_coding	TMC5	transmembrane channel like 5 [Source:HGNC Symbol;Acc:HGNC:22999]
ENSOCUG00000009404	GL018908:298924-321515	2.23782	1.02829	-1.12185	-1.4692	0.00085	0.0888313	no	protein_coding	KIF19	kinesin family member 19 [Source:HGNC Symbol;Acc:HGNC:26735]
ENSOCUG00000012240	GL018906:121977-259969	1.39877	0.576736	-1.27818	-1.37229	0.00085	0.0888313	no	protein_coding	IQCA1	IQ motif containing with AAA domain 1 [Source:NCBI gene;Acc:100354398]
ENSOCUG00000017938	13:120981823-120985257	2.649	0.897794	-1.56099	-1.53707	0.00085	0.0888313	no	protein_coding	CCDC17	coiled-coil domain containing 17 [Source:HGNC Symbol;Acc:HGNC:26574]
ENSOCUG00000024142	GL018928:340739-397924	5.40281	3.40778	-0.664879	-1.381	0.00085	0.0888313	no	protein_coding	-
ENSOCUG00000006829	3:31405881-31440452	37.2786	56.0422	0.588164	1.38388	0.0009	0.0913304	no	protein_coding	ARHGEF37	Rho guanine nucleotide exchange factor 37 [Source:NCBI gene;Acc:100342110]
ENSOCUG00000011201	13:119759390-119779350	98.4538	63.5148	-0.632353	-1.39535	0.0009	0.0913304	no	protein_coding	CYP4B1	CYP4B1-like isozyme short form [Source:NCBI gene;Acc:100008805]
ENSOCUG00000026601	GL019010:207186-208185	0.846104	2.38031	1.49224	1.30531	0.0009	0.0913304	no	processed_pseudogene	-
ENSOCUG00000027050	GL019267:29855-32372	65.5055	42.2214	-0.633642	-1.39293	0.0009	0.0913304	no	protein_coding	LYPD3	LY6/PLAUR domain containing 3 [Source:HGNC Symbol;Acc:HGNC:24880]
ENSOCUG00000016943	18:8667078-8669489	167.274	102.065	-0.712721	-1.3614	0.00095	0.0943532	no	protein_coding	-	family with sequence similarity 25 member A [Source:NCBI gene;Acc:100348171]
ENSOCUG00000022867	1:1704766-1724892	9.97166	6.01044	-0.730363	-1.36953	0.00095	0.0943532	no	protein_coding	PTGR1	prostaglandin reductase 1 [Source:NCBI gene;Acc:100009440]
ENSOCUG00000027593	12:20144950-20146560	4.99356	1.95023	-1.35643	-1.49887	0.00095	0.0943532	no	protein_coding	PSORS1C2	psoriasis susceptibility 1 candidate 2 [Source:NCBI gene;Acc:100348579]
ENSOCUG00000001856	16:66243433-66257825	2.93724	6.27774	1.09578	1.31084	0.001	0.0986197	no	protein_coding	CTSE	cathepsin E [Source:NCBI gene;Acc:100009063]
ENSOCUG00000007349	2:82436797-82501436	1.04984	0.385126	-1.44677	-1.37538	0.0011	0.10551	no	protein_coding	-
ENSOCUG00000008689	GL018789:367716-385959	49.3649	30.1416	-0.711729	-1.44251	0.0011	0.10551	no	protein_coding	-	carcinoembryonic antigen related cell adhesion molecule 1 [Source:NCBI gene;Acc:100351299]
ENSOCUG00000023096	1:147446112-147454581	2.55984	0.879274	-1.54167	-1.47802	0.0011	0.10551	no	protein_coding	HPX	hemopexin [Source:NCBI gene;Acc:100009541]
ENSOCUG00000027187	16:84071665-84087469	21.4292	12.3759	-0.792044	-1.4141	0.0011	0.10551	no	protein_coding	-
ENSOCUG00000005217	13:120338496-120342894	39.1467	24.402	-0.681895	-1.32893	0.00115	0.106653	no	protein_coding	TSPAN1	tetraspanin 1 [Source:NCBI gene;Acc:100344998]
ENSOCUG00000005634	13:36782328-36789370	40.6995	25.6546	-0.665797	-1.3835	0.00115	0.106653	no	protein_coding	RAB25	RAB25, member RAS oncogene family [Source:NCBI gene;Acc:100009059]
ENSOCUG00000012584	13:141047290-141069174	82.6432	42.959	-0.943937	-1.50663	0.00115	0.106653	no	protein_coding	CA6	carbonic anhydrase 6 [Source:NCBI gene;Acc:100358016]
ENSOCUG00000015368	3:139011053-139027867	4.27841	1.87903	-1.18708	-1.43417	0.00115	0.106653	no	protein_coding	FAM83A	family with sequence similarity 83 member A [Source:NCBI gene;Acc:100355442]
ENSOCUG00000017094	16:38846348-38926097	1.1273	0.418402	-1.42991	-1.35667	0.00115	0.106653	no	protein_coding	SPAG6	sperm associated antigen 6 [Source:NCBI gene;Acc:100339257]
ENSOCUG00000024738	15:72854560-72860899	2.82045	6.69596	1.24736	1.3702	0.0012	0.110558	no	protein_coding	CXCL13	C-X-C motif chemokine ligand 13 [Source:NCBI gene;Acc:100144333]
ENSOCUG00000017362	GL018743:802002-875706	2.17762	3.36842	0.629316	1.25764	0.00125	0.113669	no	protein_coding	NETO2	neuropilin and tolloid like 2 [Source:NCBI gene;Acc:100349959]
ENSOCUG00000025810	17:28992944-29007868	2.05947	0.925597	-1.15382	-1.31296	0.00125	0.113669	no	protein_coding	TGM7	transglutaminase 7 [Source:HGNC Symbol;Acc:HGNC:30790]
ENSOCUG00000010529	9:103893876-103900926	2.23402	0.923962	-1.27374	-1.3343	0.0013	0.1167	no	protein_coding	-	serpin B4 [Source:NCBI gene;Acc:100339150]
ENSOCUG00000029641	9:30761774-30820913	2.87119	1.20523	-1.25234	-1.45504	0.0013	0.1167	no	protein_coding	-
ENSOCUG00000000623	10:35615103-35660526	0.429056	0.128595	-1.73833	-1.40436	0.00135	0.118159	no	protein_coding	HEPACAM2	HEPACAM family member 2 [Source:NCBI gene;Acc:100342709]
ENSOCUG00000002730	12:43763512-43815372	8.40515	5.4459	-0.626103	-1.24384	0.00135	0.118159	no	protein_coding	LRRC1	leucine rich repeat containing 1 [Source:NCBI gene;Acc:100355945]
ENSOCUG00000012837	8:26624890-26641769	0.0953033	0.376405	1.98169	1.31885	0.00135	0.118159	no	protein_coding	GSG1	germ cell associated 1 [Source:NCBI gene;Acc:100348479]
ENSOCUG00000015371	17:31211044-31229828	12.7281	8.62557	-0.561331	-1.28246	0.00135	0.118159	no	protein_coding	SPINT1	serine peptidase inhibitor, Kunitz type 1 [Source:NCBI gene;Acc:100345098]
ENSOCUG00000005246	4:9189159-9201834	2.97998	1.54508	-0.947617	-1.31517	0.0014	0.121022	no	protein_coding	PDYN	prodynorphin [Source:NCBI gene;Acc:100341339]
ENSOCUG00000010520	10:44317154-44562791	3.28031	1.68711	-0.959276	-1.36471	0.0014	0.121022	no	protein_coding	SEMA3E	semaphorin 3E [Source:HGNC Symbol;Acc:HGNC:10727]
ENSOCUG00000003486	4:80506269-80561553	0.654873	0.243824	-1.42538	-1.45872	0.00145	0.123065	no	protein_coding	SLC5A8	solute carrier family 5 member 8 [Source:NCBI gene;Acc:100339808]
ENSOCUG00000014777	GL019118:54686-95646	12.4835	7.73107	-0.691287	-1.3302	0.00145	0.123065	no	protein_coding	PADI2	protein-arginine deiminase type-2 [Source:NCBI gene;Acc:100357368]
ENSOCUG00000015893	4:18681331-18998143	0.334772	0.0849624	-1.97828	-1.51909	0.00145	0.123065	no	protein_coding	PCSK2	proprotein convertase subtilisin/kexin type 2 [Source:NCBI gene;Acc:100358339]
ENSOCUG00000006582	13:132962501-132966605	51.6488	24.7417	-1.06179	-1.42988	0.0015	0.125784	no	protein_coding	-	phospholipase A2, membrane associated [Source:NCBI gene;Acc:100343913]
ENSOCUG00000007895	9:19404432-19476439	0.342894	0.144713	-1.24457	-1.34255	0.0015	0.125784	no	protein_coding	DNAH1	dynein axonemal heavy chain 1 [Source:HGNC Symbol;Acc:HGNC:2940]
ENSOCUG00000028107	15:81528845-81542687	28.4847	18.1963	-0.646543	-1.26493	0.00155	0.129204	no	protein_coding	-
ENSOCUG00000003017	13:91040130-91160592	0.99373	0.53798	-0.885301	-1.20486	0.0016	0.132582	no	protein_coding	ERICH3	glutamate rich 3 [Source:NCBI gene;Acc:100346636]
ENSOCUG00000002755	19:12312953-12315056	30.4053	18.344	-0.729014	-1.35472	0.00165	0.135921	no	protein_coding	VMO1	vitelline membrane outer layer 1 homolog [Source:NCBI gene;Acc:100341890]
ENSOCUG00000010057	2:101404988-101719723	0.296208	0.114132	-1.37591	-1.38487	0.0017	0.139221	no	protein_coding	DNAH6	dynein axonemal heavy chain 6 [Source:NCBI gene;Acc:100341245]
ENSOCUG00000009929	14:107081220-107111186	5.34693	3.23608	-0.724464	-1.23902	0.00175	0.142483	no	protein_coding	-	chromosome 14 open reading frame, human C3orf52 [Source:NCBI gene;Acc:100350424]
ENSOCUG00000011456	14:89131884-89239430	7.15106	4.68066	-0.611446	-1.22657	0.0018	0.144869	no	protein_coding	ATP13A5	ATPase 13A5 [Source:HGNC Symbol;Acc:HGNC:31789]
ENSOCUG00000022352	12:101719693-101720774	7.23285	12.268	0.76226	1.26972	0.0018	0.144869	no	pseudogene	-
ENSOCUG00000025947	4:56734269-56735249	12.3893	20.6956	0.740232	1.25032	0.00185	0.148042	no	pseudogene	-
ENSOCUG00000005136	10:33805014-33840274	8.20334	4.80269	-0.77237	-1.28175	0.0019	0.148646	no	protein_coding	PON1	paraoxonase 1 [Source:NCBI gene;Acc:100009133]
ENSOCUG00000011473	18:33218943-33700303	14.6334	21.5504	0.558447	1.27641	0.0019	0.148646	no	protein_coding	PRKG1	protein kinase cGMP-dependent 1 [Source:NCBI gene;Acc:100008694]
ENSOCUG00000013020	12:37055035-37072872	1.7155	0.891442	-0.944414	-1.27914	0.0019	0.148646	no	protein_coding	ADGRF4	adhesion G protein-coupled receptor F4 [Source:NCBI gene;Acc:100352009]
ENSOCUG00000027319	GL019178:92891-122045	1.15192	0.480397	-1.26174	-1.35195	0.0019	0.148646	no	protein_coding	-
ENSOCUG00000013408	12:140436332-140470071	4.66985	2.81412	-0.73069	-1.25607	0.00195	0.150872	no	protein_coding	IYD	iodotyrosine deiodinase [Source:NCBI gene;Acc:100353029]
ENSOCUG00000024787	GL019671:21693-28020	0.562816	0.195735	-1.52376	-1.19097	0.00195	0.150872	no	protein_coding	-
ENSOCUG00000007545	GL018758:1717164-1734573	7.42456	4.89374	-0.601366	-1.2664	0.002	0.152217	no	protein_coding	EPHB6	EPH receptor B6 [Source:HGNC Symbol;Acc:HGNC:3396]
ENSOCUG00000011516	GL018779:622051-686281	2.42176	0.965928	-1.32607	-1.3791	0.002	0.152217	no	protein_coding	AK7	adenylate kinase 7 [Source:HGNC Symbol;Acc:HGNC:20091]
ENSOCUG00000029487	12:20122294-20123683	0.764559	0.136671	-2.48393	-1.4001	0.002	0.152217	no	protein_coding	C6orf15	chromosome 12 open reading frame, human C6orf15 [Source:NCBI gene;Acc:100338062]
ENSOCUG00000003576	3:49158432-49599002	1.34629	0.834909	-0.689304	-1.23559	0.00205	0.15352	no	protein_coding	-
ENSOCUG00000015028	X:65018745-65068205	9.19314	6.09187	-0.593672	-1.21589	0.00205	0.15352	no	protein_coding	-	solute carrier family 6 member 14 [Source:NCBI gene;Acc:100348180]
ENSOCUG00000025990	GL018828:36918-42473	25.1928	15.8088	-0.672285	-1.22326	0.00205	0.15352	no	protein_coding	PRSS27	serine protease 27 [Source:HGNC Symbol;Acc:HGNC:15475]
ENSOCUG00000014548	GL018843:624204-645111	28.9409	18.926	-0.612741	-1.24436	0.0021	0.1556	no	protein_coding	EVPL	envoplakin [Source:HGNC Symbol;Acc:HGNC:3503]
ENSOCUG00000021523	3:620985-621381	9.21695	2.586	-1.83357	-1.397	0.0021	0.1556	no	protein_coding	-
ENSOCUG00000003618	10:5299002-5382891	2.03248	1.2144	-0.742996	-1.24725	0.00215	0.157637	no	protein_coding	MACC1	MET transcriptional regulator MACC1 [Source:NCBI gene;Acc:100358685]
ENSOCUG00000022624	16:66322763-66343618	13.1285	8.84555	-0.569673	-1.23469	0.00215	0.157637	no	protein_coding	SLC26A9	solute carrier family 26 member 9 [Source:NCBI gene;Acc:100346998]
ENSOCUG00000026555	8:5342720-5398844	7.90219	4.44263	-0.830838	-1.26512	0.00225	0.163259	no	protein_coding	-
ENSOCUG00000028041	15:80893757-80915531	6.49158	3.71309	-0.805951	-1.24768	0.00225	0.163259	no	protein_coding	-	UDP-glucuronosyltransferase 2B31 [Source:NCBI gene;Acc:100341802]
ENSOCUG00000002745	13:38849731-38850568	205.666	125.808	-0.709074	-1.26287	0.0024	0.173245	no	protein_coding	S100A14	S100 calcium binding protein A14 [Source:NCBI gene;Acc:100345947]
ENSOCUG00000004269	GL019210:93754-108500	5.18507	3.10165	-0.741327	-1.24649	0.0025	0.17593	no	protein_coding	TRPV4	transient receptor potential cation channel subfamily V member 4 [Source:HGNC Symbol;Acc:HGNC:18083]
ENSOCUG00000015838	13:126185291-126198465	113.978	67.6158	-0.753327	-1.22519	0.0025	0.17593	no	protein_coding	COL9A2	collagen type IX alpha 2 chain [Source:HGNC Symbol;Acc:HGNC:2218]
ENSOCUG00000017373	GL018733:827213-964650	6.70477	4.59475	-0.545201	-1.20278	0.0025	0.17593	no	protein_coding	PLEKHA7	pleckstrin homology domain containing A7 [Source:HGNC Symbol;Acc:HGNC:27049]
ENSOCUG00000017700	14:35983444-36119975	2.99683	1.78319	-0.748979	-1.27936	0.00245	0.17593	no	protein_coding	PLS1	plastin 1 [Source:NCBI gene;Acc:100352687]
ENSOCUG00000022231	8:26497032-26514500	234.655	157.65	-0.573815	-1.21892	0.0025	0.17593	no	protein_coding	EMP1	epithelial membrane protein 1 [Source:NCBI gene;Acc:100009209]
ENSOCUG00000001968	GL019426:89-19816	36.0849	22.0958	-0.707622	-1.28322	0.00265	0.182811	no	protein_coding	-
ENSOCUG00000004688	3:124888007-125070545	0.140248	0.288075	1.03846	1.21901	0.00265	0.182811	no	protein_coding	PKHD1L1	PKHD1 like 1 [Source:HGNC Symbol;Acc:HGNC:20313]
ENSOCUG00000011346	1:96382871-96555325	8.42173	5.84385	-0.527197	-1.18411	0.00265	0.182811	no	protein_coding	SORL1	sortilin related receptor 1 [Source:NCBI gene;Acc:100009378]
ENSOCUG00000022731	AAGW02082925:2996-8806	0.71913	0.23081	-1.63955	-1.30212	0.00265	0.182811	no	protein_coding	-
ENSOCUG00000010666	11:35603071-35603230	2241.42	1072.17	-1.06388	-1.30563	0.0027	0.185347	no	protein_coding	-
ENSOCUG00000012640	13:40642130-40671690	10.335	7.22484	-0.5165	-1.19395	0.0028	0.190346	no	protein_coding	CGN	cingulin [Source:NCBI gene;Acc:100328675]
ENSOCUG00000015314	GL019109:150127-169962	1.37541	0.566461	-1.27981	-1.18072	0.0028	0.190346	no	protein_coding	RSPH1	radial spoke head component 1 [Source:HGNC Symbol;Acc:HGNC:12371]
ENSOCUG00000010425	3:96996073-97001169	27.045	18.4933	-0.548355	-1.22055	0.00295	0.195791	no	protein_coding	FABP5	fatty acid binding protein 5 [Source:NCBI gene;Acc:100345743]
ENSOCUG00000011135	14:77408235-77409219	12.6108	7.3508	-0.778687	-1.23414	0.00295	0.195791	no	protein_coding	SOX2	SRY-box 2 [Source:NCBI gene;Acc:100341629]
ENSOCUG00000014435	13:31633444-31637134	6.38435	2.61838	-1.28587	-1.22484	0.0029	0.195791	no	protein_coding	CFAP126	cilia and flagella associated protein 126 [Source:NCBI gene;Acc:100339157]
ENSOCUG00000023007	GL019027:17363-40421	2.17929	3.28291	0.591114	1.20238	0.00295	0.195791	no	protein_coding	SEC14L5	SEC14 like lipid binding 5 [Source:HGNC Symbol;Acc:HGNC:29032]
ENSOCUG00000029166	3:63586221-63609756	2.59353	6.01583	1.21385	1.38915	0.00295	0.195791	no	protein_coding	-	pancreatic progenitor cell differentiation and proliferation factor like [Source:NCBI gene;Acc:103348012]
ENSOCUG00000012906	GL018930:125576-261350	30.1786	21.2114	-0.508686	-1.17441	0.003	0.197239	no	protein_coding	SMOC2	SPARC related modular calcium binding 2 [Source:NCBI gene;Acc:100338114]
ENSOCUG00000016652	GL019233:94231-102403	2.95003	1.01877	-1.53391	-1.24001	0.003	0.197239	no	protein_coding	RIBC2	RIB43A domain with coiled-coils 2 [Source:HGNC Symbol;Acc:HGNC:13241]
ENSOCUG00000002485	12:23277809-23287878	40.3495	26.6903	-0.596232	-1.25793	0.00305	0.19959	no	protein_coding	-	HLA class II histocompatibility antigen, DQ beta 1 chain [Source:NCBI gene;Acc:100351163]
ENSOCUG00000004927	GL018712:2447106-2543044	1.2866	0.672421	-0.936128	-1.23193	0.00315	0.204225	no	protein_coding	BCAS1	breast carcinoma amplified sequence 1 [Source:HGNC Symbol;Acc:HGNC:974]
ENSOCUG00000024174	GL018725:3295975-3390629	5.09181	7.97312	0.646964	1.23744	0.00315	0.204225	no	protein_coding	KCNB1	Oryctolagus cuniculus potassium voltage-gated channel subfamily B member 1 (KCNB1), mRNA. [Source:RefSeq mRNA;Acc:NM_001082087]
ENSOCUG00000003733	GL018785:537578-854246	13.7324	19.7253	0.52246	1.16872	0.0032	0.205563	no	protein_coding	SPOCK3	SPARC (osteonectin), cwcv and kazal like domains proteoglycan 3 [Source:HGNC Symbol;Acc:HGNC:13565]
ENSOCUG00000005466	2:37801097-37834615	2.98498	1.87277	-0.672544	-1.20969	0.0032	0.205563	no	protein_coding	LRRC66	leucine rich repeat containing 66 [Source:NCBI gene;Acc:100357374]
ENSOCUG00000011821	13:38368885-38386777	316.318	208.059	-0.604387	-1.22367	0.0033	0.21006	no	protein_coding	TPM3	tropomyosin 3 [Source:HGNC Symbol;Acc:HGNC:12012]
ENSOCUG00000027290	16:19173213-19175285	0.536842	1.67939	1.64537	1.46124	0.0033	0.21006	no	protein_coding	-
ENSOCUG00000017414	19:4616470-4660408	0.466419	0.153158	-1.6066	-1.15795	0.00335	0.212278	no	protein_coding	TEKT3	tektin 3 [Source:HGNC Symbol;Acc:HGNC:14293]
ENSOCUG00000007233	4:39913660-39916220	5.33395	2.90647	-0.875939	-1.1736	0.00345	0.21763	no	protein_coding	IL23A	interleukin 23 subunit alpha [Source:NCBI gene;Acc:100352065]
ENSOCUG00000006737	5:12027797-12052517	138.166	93.8633	-0.55777	-1.24148	0.0035	0.219794	no	protein_coding	-	liver carboxylesterase [Source:NCBI gene;Acc:100009551]
ENSOCUG00000001230	2:154726271-154792957	6.14278	4.18577	-0.5534	-1.19441	0.00355	0.220952	no	protein_coding	XDH	xanthine dehydrogenase [Source:NCBI gene;Acc:100144327]
ENSOCUG00000026537	1:193409113-193431834	0.650718	0.108288	-2.58715	-1.56404	0.00355	0.220952	no	protein_coding	-	membrane spanning 4-domains A18 [Source:NCBI gene;Acc:103351681]
ENSOCUG00000022549	15:81675636-81693280	13.5544	8.72534	-0.635474	-1.20342	0.0036	0.223073	no	protein_coding	-	transmembrane protease serine 11G [Source:NCBI gene;Acc:100344499]
ENSOCUG00000023139	GL018700:6344366-6345646	2.13819	4.64582	1.11955	1.28992	0.00365	0.225174	no	protein_coding	-
ENSOCUG00000012589	13:137537364-137554539	0.632655	0.196701	-1.68542	-1.16231	0.0037	0.227258	no	protein_coding	SMPDL3B	sphingomyelin phosphodiesterase acid like 3B [Source:HGNC Symbol;Acc:HGNC:21416]
ENSOCUG00000005652	X:88494069-88518029	2.75087	1.40248	-0.971911	-1.17361	0.0038	0.23137	no	protein_coding	NOX1	NADPH oxidase 1 [Source:NCBI gene;Acc:100008852]
ENSOCUG00000017123	9:91006109-91029596	3.26449	1.81017	-0.850731	-1.20024	0.0038	0.23137	no	protein_coding	CFAP53	cilia and flagella associated protein 53 [Source:NCBI gene;Acc:100339986]
ENSOCUG00000003610	13:23316688-23341302	1.33753	0.593568	-1.17209	-1.22624	0.0039	0.231422	no	protein_coding	FMO3	flavin containing monooxygenase 3 [Source:NCBI gene;Acc:100009065]
ENSOCUG00000012892	14:40104439-40134673	3.95379	2.63782	-0.583891	-1.16811	0.0039	0.231422	no	protein_coding	-	phospholipid scramblase 1 [Source:NCBI gene;Acc:100341366]
ENSOCUG00000013463	14:91788249-91804476	25.1567	16.3407	-0.622467	-1.16743	0.0039	0.231422	no	protein_coding	MELTF	melanotransferrin [Source:NCBI gene;Acc:100008603]
ENSOCUG00000014799	12:26140494-26148492	5.82714	3.45913	-0.752379	-1.16756	0.00385	0.231422	no	protein_coding	MAPK13	mitogen-activated protein kinase 13 [Source:NCBI gene;Acc:100344161]
ENSOCUG00000025603	13:25872068-25906738	4.79378	2.96545	-0.69291	-1.20085	0.00385	0.231422	no	protein_coding	GPA33	glycoprotein A33 [Source:NCBI gene;Acc:100351761]
ENSOCUG00000025833	14:28633590-28634591	28.0707	41.1577	0.552098	1.18744	0.0039	0.231422	no	pseudogene	-
ENSOCUG00000016655	5:36287173-36350893	0.467665	0.0580318	-3.01056	-1.38737	0.004	0.236354	no	protein_coding	HSD17B2	hydroxysteroid 17-beta dehydrogenase 2 [Source:NCBI gene;Acc:100358604]
ENSOCUG00000006847	3:97374882-97405057	2.11218	1.3258	-0.671876	-1.16579	0.0041	0.238242	no	protein_coding	CHMP4C	charged multivesicular body protein 4C [Source:NCBI gene;Acc:100347474]
ENSOCUG00000013892	13:108195012-108196033	107.596	76.4201	-0.4936	-1.12898	0.0041	0.238242	no	protein_coding	TACSTD2	tumor associated calcium signal transducer 2 [Source:NCBI gene;Acc:100338072]
ENSOCUG00000016638	2:6565565-6566246	4.68439	1.63429	-1.5192	-1.2452	0.00405	0.238242	no	protein_coding	FGFBP2	fibroblast growth factor binding protein 2 [Source:NCBI gene;Acc:100345659]
ENSOCUG00000027074	20:15954267-15955050	0.771143	2.19775	1.51096	1.10643	0.0041	0.238242	no	protein_coding	-
ENSOCUG00000002272	4:4765447-4787129	3.28287	2.04422	-0.683407	-1.19916	0.00425	0.239024	no	protein_coding	MYH7B	myosin heavy chain 7B [Source:NCBI gene;Acc:100356178]
ENSOCUG00000005202	13:40167926-40169776	725.454	512.541	-0.501218	-1.14275	0.0042	0.239024	no	protein_coding	S100A11	S100 calcium binding protein A11 [Source:NCBI gene;Acc:100008975]
ENSOCUG00000007958	12:20535335-20537500	181.555	119.201	-0.607011	-1.18117	0.00415	0.239024	no	protein_coding	LY6G6C	lymphocyte antigen 6 family member G6C [Source:NCBI gene;Acc:100351585]
ENSOCUG00000008191	3:52117017-52148141	62.256	42.0172	-0.567231	-1.13971	0.0042	0.239024	no	protein_coding	GABRP	gamma-aminobutyric acid type A receptor pi subunit [Source:NCBI gene;Acc:100339970]
ENSOCUG00000012034	2:29641556-29739346	6.427	4.38471	-0.551665	-1.1709	0.00425	0.239024	no	protein_coding	RBM47	RNA binding motif protein 47 [Source:NCBI gene;Acc:100357120]
ENSOCUG00000014227	21:3046316-3056653	4.3937	2.32851	-0.91603	-1.2204	0.00425	0.239024	no	protein_coding	SEC14L3	SEC14 like lipid binding 3 [Source:NCBI gene;Acc:100354633]
ENSOCUG00000014446	14:66793387-66808734	1.04171	0.336561	-1.63002	-1.35891	0.0042	0.239024	no	protein_coding	TMEM212	transmembrane protein 212 [Source:NCBI gene;Acc:100340167]
ENSOCUG00000017227	12:33730481-33767107	0.634148	0.150665	-2.07347	-1.31419	0.0042	0.239024	no	protein_coding	SPATS1	spermatogenesis associated serine rich 1 [Source:NCBI gene;Acc:100339824]
ENSOCUG00000007470	1:102189606-102368503	20.8534	29.7052	0.510429	1.14802	0.00445	0.245346	no	protein_coding	ZBTB16	zinc finger and BTB domain containing 16 [Source:NCBI gene;Acc:100340808]
ENSOCUG00000011604	11:70957114-70966487	6.5743	4.19127	-0.64945	-1.17228	0.0044	0.245346	no	protein_coding	ESM1	endothelial cell specific molecule 1 [Source:NCBI gene;Acc:100345851]
ENSOCUG00000013200	4:8757562-8763573	7.56022	4.47024	-0.758078	-1.14059	0.00445	0.245346	no	protein_coding	SDCBP2	syndecan binding protein 2 [Source:NCBI gene;Acc:100349483]
ENSOCUG00000017368	4:39721656-39724088	285.302	195.731	-0.543615	-1.15157	0.00445	0.245346	no	protein_coding	MYL6B	myosin light chain 6B [Source:NCBI gene;Acc:103348296]
ENSOCUG00000024191	21:4628192-4876351	41.985	15.3848	-1.44837	-1.24195	0.0044	0.245346	no	protein_coding	-
ENSOCUG00000025593	13:39474448-39476225	2.56078	1.02882	-1.3156	-1.23894	0.0045	0.247129	no	protein_coding	-	involucrin [Source:NCBI gene;Acc:100350505]
ENSOCUG00000006945	4:36813383-36820065	87.7718	62.0726	-0.4998	-1.12709	0.0046	0.250655	no	protein_coding	-	keratin 8 [Source:NCBI gene;Acc:100348891]
ENSOCUG00000012659	13:40588377-40642064	6.36994	4.03532	-0.658596	-1.16078	0.0046	0.250655	no	protein_coding	TUFT1	tuftelin 1 [Source:NCBI gene;Acc:100008632]
ENSOCUG00000010998	2:97808008-97814328	13.6408	8.74703	-0.641063	-1.23808	0.00475	0.254862	no	protein_coding	IL36RN	interleukin 36 receptor antagonist [Source:NCBI gene;Acc:100340988]
ENSOCUG00000012005	1:130027499-130223272	21.6467	31.0325	0.519635	1.15998	0.00475	0.254862	no	protein_coding	ME3	malic enzyme 3 [Source:NCBI gene;Acc:100342604]
ENSOCUG00000012367	12:56888399-56987325	4.9564	2.77588	-0.836347	-1.27101	0.0047	0.254862	no	protein_coding	COL9A1	collagen type IX alpha 1 chain [Source:NCBI gene;Acc:103349793]
ENSOCUG00000013357	13:129071601-129101797	12.6941	8.6723	-0.549676	-1.14024	0.00475	0.254862	no	protein_coding	GRHL3	grainyhead like transcription factor 3 [Source:NCBI gene;Acc:100356381]
ENSOCUG00000003858	12:32464980-32467581	2.72282	0.867855	-1.64958	-1.29269	0.0048	0.255586	no	protein_coding	GNMT	glycine N-methyltransferase [Source:NCBI gene;Acc:100009512]
ENSOCUG00000022899	GL018845:203070-228173	7.10871	4.7672	-0.576446	-1.16612	0.0048	0.255586	no	protein_coding	LLGL2	LLGL scribble cell polarity complex component 2 [Source:NCBI gene;Acc:103345790]
ENSOCUG00000006405	13:138502951-138503698	125.152	86.6292	-0.53076	-1.15225	0.00485	0.2563	no	protein_coding	SFN	stratifin [Source:NCBI gene;Acc:100358179]
ENSOCUG00000007225	13:36243165-36248144	85.7372	59.5727	-0.52527	-1.15911	0.00485	0.2563	no	protein_coding	CRABP2	cellular retinoic acid binding protein 2 [Source:NCBI gene;Acc:100358958]
ENSOCUG00000024440	2:117246672-117252978	2.23733	9.3778	2.06747	1.62185	0.00495	0.260601	no	protein_coding	GKN3P	gastrokine-3-like [Source:NCBI gene;Acc:100341246]
ENSOCUG00000006223	2:138955334-138973447	6.21953	4.19534	-0.56802	-1.14088	0.00505	0.26487	no	protein_coding	EPCAM	epithelial cell adhesion molecule [Source:NCBI gene;Acc:100346092]
ENSOCUG00000012103	3:32972327-33032737	2.08198	1.43501	-0.536892	-1.15395	0.0051	0.266494	no	protein_coding	FAT2	FAT atypical cadherin 2 [Source:NCBI gene;Acc:100347471]
ENSOCUG00000004055	13:12781408-12799902	2.5295	1.18374	-1.0955	-1.10223	0.00515	0.267113	no	protein_coding	WDR86	WD repeat domain 86 [Source:NCBI gene;Acc:100347247]
ENSOCUG00000006910	9:13908905-13932102	3.5872	2.4215	-0.566961	-1.1189	0.00515	0.267113	no	protein_coding	CDCP1	CUB domain containing protein 1 [Source:NCBI gene;Acc:100347983]
ENSOCUG00000004174	2:97897327-97932308	11.5952	8.07248	-0.522446	-1.16102	0.00525	0.268325	no	protein_coding	PSD4	pleckstrin and Sec7 domain containing 4 [Source:NCBI gene;Acc:100355765]
ENSOCUG00000016724	GL018702:1363428-1402509	0.726762	0.155068	-2.22858	-1.3794	0.00525	0.268325	no	protein_coding	TEX26	testis expressed 26 [Source:HGNC Symbol;Acc:HGNC:28622]
ENSOCUG00000017209	GL018828:273062-278744	8.22004	5.09882	-0.688984	-1.11517	0.0052	0.268325	no	protein_coding	BICDL2	BICD family like cargo adaptor 2 [Source:HGNC Symbol;Acc:HGNC:33584]
ENSOCUG00000027554	4:6474346-6485867	2.82179	1.08999	-1.3723	-1.25716	0.00525	0.268325	no	protein_coding	BPIFB2	BPI fold containing family B member 2 [Source:NCBI gene;Acc:103348196]
ENSOCUG00000025113	13:126607134-126613913	4.26106	2.794	-0.608882	-1.13281	0.0053	0.269895	no	protein_coding	MYCL	MYCL proto-oncogene, bHLH transcription factor [Source:NCBI gene;Acc:100340331]
ENSOCUG00000003467	AAGW02083648:3534-5937	245.135	159.67	-0.618485	-1.11763	0.0054	0.273991	no	protein_coding	PSCA	prostate stem cell antigen [Source:NCBI gene;Acc:100344297]
ENSOCUG00000000737	1:13354915-13387881	16.4897	10.718	-0.621532	-1.11592	0.00545	0.27553	no	protein_coding	NR4A3	nuclear receptor subfamily 4 group A member 3 [Source:NCBI gene;Acc:100344785]
ENSOCUG00000026821	GL019886:1476-5330	3.95353	2.46864	-0.679423	-1.1434	0.0055	0.277058	no	protein_coding	-
ENSOCUG00000004617	18:36745889-36775904	5.28719	3.25444	-0.700092	-1.13365	0.0056	0.28008	no	protein_coding	ANKRD22	ankyrin repeat domain 22 [Source:NCBI gene;Acc:100340269]
ENSOCUG00000023905	14:92836160-92848832	8.86717	5.91103	-0.585064	-1.13315	0.0056	0.28008	no	protein_coding	-	mucin 20, cell surface associated [Source:NCBI gene;Acc:100350831]
ENSOCUG00000008439	3:20738991-20741275	33.3689	48.7102	0.545719	1.1272	0.0057	0.284067	no	protein_coding	EGR1	early growth response 1 [Source:NCBI gene;Acc:100009491]
ENSOCUG00000003531	19:38360811-38387547	0.785432	0.368504	-1.0918	-1.16894	0.0059	0.289907	no	protein_coding	B4GALNT2	beta-1,4-N-acetyl-galactosaminyltransferase 2 [Source:NCBI gene;Acc:100349858]
ENSOCUG00000009400	GL018908:271398-296892	0.417331	0.152345	-1.45385	-1.26449	0.0059	0.289907	no	protein_coding	DNAI2	dynein axonemal intermediate chain 2 [Source:NCBI gene;Acc:100356679]
ENSOCUG00000009547	9:90662813-90850923	6.05409	4.19903	-0.527856	-1.13593	0.0059	0.289907	no	protein_coding	-
ENSOCUG00000017745	GL018804:949645-1010182	1.10641	0.682031	-0.697971	-1.08174	0.0059	0.289907	no	protein_coding	POLE	DNA polymerase epsilon, catalytic subunit [Source:HGNC Symbol;Acc:HGNC:9177]
ENSOCUG00000001473	14:163370255-163373379	203.101	120.206	-0.756692	-1.15283	0.00595	0.291342	no	protein_coding	S100B	S100 calcium binding protein B [Source:NCBI gene;Acc:100009495]
ENSOCUG00000008639	12:26341007-26355898	0.645082	0.224646	-1.52183	-1.22683	0.006	0.29175	no	protein_coding	C6orf222	chromosome 6 open reading frame 222 [Source:HGNC Symbol;Acc:HGNC:33769]
ENSOCUG00000023352	14:113949388-113950093	9.14343	15.9682	0.80439	1.10592	0.006	0.29175	no	processed_pseudogene	-
ENSOCUG00000012583	1:142571493-142587593	1.39534	0.591142	-1.23904	-1.23601	0.00605	0.292152	no	protein_coding	DNAJB13	DnaJ heat shock protein family (Hsp40) member B13 [Source:NCBI gene;Acc:100337784]
ENSOCUG00000024432	3:32483433-32485004	10.9971	6.94728	-0.662598	-1.08283	0.00605	0.292152	no	protein_coding	-
ENSOCUG00000009365	1:86394705-86420963	17.139	12.2465	-0.484912	-1.10614	0.0061	0.292549	no	protein_coding	ST14	suppression of tumorigenicity 14 [Source:NCBI gene;Acc:100101609]
ENSOCUG00000015433	16:65835713-65843761	5.93502	3.93171	-0.594095	-1.11141	0.0061	0.292549	no	protein_coding	-
ENSOCUG00000003829	12:148786568-148835830	72.5734	51.4754	-0.495558	-1.14065	0.00615	0.293941	no	protein_coding	EZR	ezrin [Source:NCBI gene;Acc:100008846]
ENSOCUG00000013076	6:18601895-18609424	2.07779	1.25256	-0.730169	-1.14389	0.00635	0.302467	no	protein_coding	-	apolipoprotein B receptor [Source:NCBI gene;Acc:100349574]
ENSOCUG00000005324	17:28723902-28744832	10.7249	14.7192	0.456726	1.06138	0.00655	0.307806	no	protein_coding	MAP1A	microtubule associated protein 1A [Source:NCBI gene;Acc:100328681]
ENSOCUG00000010972	12:20281058-20284402	559.721	356.164	-0.652166	-1.11512	0.00655	0.307806	no	protein_coding	-	Oryctolagus cuniculus MHC RLA region class I 19-1 (LOC100328967), mRNA. [Source:RefSeq mRNA;Acc:NM_001171270]
ENSOCUG00000021773	2:123411981-123417471	2.61803	1.26331	-1.05127	-1.12509	0.0065	0.307806	no	protein_coding	OTX1	orthodenticle homeobox 1 [Source:NCBI gene;Acc:100351391]
ENSOCUG00000027243	GL018738:1734565-1769085	22.8791	15.9796	-0.517796	-1.08657	0.00655	0.307806	no	protein_coding	-
ENSOCUG00000004655	GL018789:847487-859286	34.5595	23.1503	-0.578048	-1.16307	0.0066	0.308088	no	protein_coding	CYP2B4	Oryctolagus cuniculus cytochrome P450, family 2, subfamily b, polypeptide 4 (CYP2B4), mRNA. [Source:RefSeq mRNA;Acc:NM_001170859]
ENSOCUG00000025868	AAGW02082845:316-8057	0.475002	0.202903	-1.22715	-1.16583	0.0066	0.308088	no	protein_coding	GABRD	gamma-aminobutyric acid type A receptor delta subunit [Source:HGNC Symbol;Acc:HGNC:4084]
ENSOCUG00000002341	2:100838856-100848299	28.6777	20.6312	-0.475104	-1.08591	0.00665	0.308366	no	protein_coding	CAPG	capping actin protein, gelsolin like [Source:NCBI gene;Acc:100347131]
ENSOCUG00000007846	14:13809054-14163398	1.02576	0.494699	-1.05206	-1.14099	0.00665	0.308366	no	protein_coding	NEK10	NIMA related kinase 10 [Source:NCBI gene;Acc:100340252]
ENSOCUG00000025901	GL018717:1779121-1785750	13.5018	19.2648	0.512819	1.09497	0.0067	0.309659	no	protein_coding	-
ENSOCUG00000004480	1:158112944-158133615	129.814	190.473	0.553141	1.0829	0.007	0.321403	no	protein_coding	CSRP3	cysteine and glycine rich protein 3 [Source:NCBI gene;Acc:100349216]
ENSOCUG00000027210	GL018912:306665-352162	39.0442	26.5821	-0.554651	-1.10918	0.007	0.321403	no	protein_coding	-
ENSOCUG00000026898	GL018750:622218-641662	23.3514	33.408	0.516685	1.09257	0.00705	0.322641	no	protein_coding	-
ENSOCUG00000017153	12:20163914-20168635	1.981	1.15153	-0.782673	-1.07535	0.0071	0.322819	no	protein_coding	TCF19	transcription factor 19 [Source:NCBI gene;Acc:100348836]
ENSOCUG00000021297	1:97853724-97879625	38.9853	27.2049	-0.519062	-1.08486	0.0071	0.322819	no	protein_coding	TRIM29	tripartite motif containing 29 [Source:NCBI gene;Acc:100340370]
ENSOCUG00000002981	10:44746509-44754678	82.2783	56.2586	-0.548439	-1.10365	0.00715	0.324041	no	protein_coding	-	YKT6 v-SNARE homolog [Source:NCBI gene;Acc:100342202]
ENSOCUG00000010152	8:32420252-32443829	9.06806	6.27379	-0.531457	-1.09165	0.00725	0.325413	no	protein_coding	SCNN1A	sodium channel epithelial 1 alpha subunit [Source:NCBI gene;Acc:100009488]
ENSOCUG00000016959	13:138998476-139024339	8.04975	5.71567	-0.494022	-1.09039	0.00725	0.325413	no	protein_coding	CRYBG2	crystallin beta-gamma domain containing 2 [Source:NCBI gene;Acc:100337821]
ENSOCUG00000028125	GL018702:2325411-2325729	28.025	53.4148	0.930524	1.12251	0.00725	0.325413	no	protein_coding	-	cytochrome c [Source:NCBI gene;Acc:100355084]
ENSOCUG00000002371	13:138081521-138087311	6.54563	4.24597	-0.624439	-1.04882	0.0074	0.331085	no	protein_coding	SYTL1	synaptotagmin like 1 [Source:NCBI gene;Acc:100343322]
ENSOCUG00000000165	1:144218493-144228257	11.7302	7.00696	-0.743365	-1.14374	0.00745	0.332261	no	protein_coding	FOLR1	folate receptor alpha [Source:NCBI gene;Acc:100342424]
ENSOCUG00000004298	13:126848550-126855836	16.8013	24.5584	0.547642	1.08737	0.00755	0.334589	no	protein_coding	NT5C1A	5'-nucleotidase, cytosolic IA [Source:NCBI gene;Acc:100340672]
ENSOCUG00000006075	2:89907234-89964942	0.551605	0.262529	-1.07116	-1.11182	0.00755	0.334589	no	protein_coding	SLC9A4	solute carrier family 9 member A4 [Source:NCBI gene;Acc:100343035]
ENSOCUG00000002283	2:163506336-163507212	53.5911	38.0564	-0.493852	-1.0742	0.00765	0.336889	no	protein_coding	FAM84A	family with sequence similarity 84 member A [Source:NCBI gene;Acc:100340991]
ENSOCUG00000021465	GL018853:111516-118970	1.1424	0.569502	-1.0043	-1.07647	0.00765	0.336889	no	protein_coding	TMEM213	transmembrane protein 213 [Source:HGNC Symbol;Acc:HGNC:27220]
ENSOCUG00000014728	GL018841:731674-758013	4.24459	2.67276	-0.667296	-1.11119	0.0077	0.338028	no	protein_coding	-
ENSOCUG00000017131	7:20911360-20919980	46.1253	33.5212	-0.460484	-1.04645	0.00775	0.339159	no	protein_coding	LMOD2	leiomodin 2 [Source:NCBI gene;Acc:100348062]
ENSOCUG00000014346	16:65373093-65378374	17.9309	12.48	-0.522838	-1.07336	0.0078	0.340284	no	protein_coding	C1orf116	chromosome 1 open reading frame 116 [Source:HGNC Symbol;Acc:HGNC:28667]
ENSOCUG00000004644	X:33683404-33693928	7.49476	5.28216	-0.504755	-1.07671	0.00785	0.341402	no	protein_coding	CCDC120	coiled-coil domain containing 120 [Source:HGNC Symbol;Acc:HGNC:28910]
ENSOCUG00000007849	GL018791:872413-996165	0.384676	0.138456	-1.47422	-1.23645	0.0079	0.342513	no	protein_coding	FHAD1	forkhead associated phosphopeptide binding domain 1 [Source:HGNC Symbol;Acc:HGNC:29408]
ENSOCUG00000000836	3:51525560-51529304	0.356338	0.133168	-1.42	-1.04395	0.00805	0.347939	no	protein_coding	FOXI1	forkhead box I1 [Source:NCBI gene;Acc:100339056]
ENSOCUG00000004152	GL018971:183119-194932	32.9551	22.3673	-0.55911	-1.07105	0.0081	0.349023	no	protein_coding	GDF10	growth differentiation factor 10 [Source:HGNC Symbol;Acc:HGNC:4215]
ENSOCUG00000000829	GL018789:713789-727117	0.69645	0.342877	-1.02233	-1.04212	0.00835	0.358691	no	protein_coding	CYP2S1	cytochrome P450 2S1 [Source:NCBI gene;Acc:100353317]
ENSOCUG00000001336	19:44974452-45001843	11.3221	7.95351	-0.509472	-1.07768	0.0085	0.360709	no	protein_coding	ARHGAP27	Rho GTPase activating protein 27 [Source:NCBI gene;Acc:100339179]
ENSOCUG00000017347	13:100684392-100783088	8.69505	12.5819	0.533083	1.09637	0.0085	0.360709	no	protein_coding	LEPR	leptin receptor [Source:NCBI gene;Acc:100351924]
ENSOCUG00000023194	13:119430614-119527533	13.7181	7.78948	-0.816483	-1.0813	0.00845	0.360709	no	protein_coding	-	PDZK1 interacting protein 1 [Source:NCBI gene;Acc:100338414]
ENSOCUG00000025956	2:169360158-169363040	163.127	118.178	-0.465037	-1.06228	0.00845	0.360709	no	protein_coding	SDC1	syndecan 1 [Source:NCBI gene;Acc:100338470]
ENSOCUG00000005767	13:44666435-44685727	58.2878	92.4046	0.664771	1.11919	0.00865	0.364863	no	protein_coding	HMGCS2	3-hydroxy-3-methylglutaryl-CoA synthase 2 [Source:NCBI gene;Acc:100343479]
ENSOCUG00000010336	4:65036116-65050114	0.828951	0.303628	-1.44898	-1.08266	0.00865	0.364863	no	protein_coding	NTS	neurotensin [Source:NCBI gene;Acc:100354423]
ENSOCUG00000000632	GL018709:3369805-3370702	13.6988	8.72817	-0.650301	-1.04923	0.00885	0.372178	no	protein_coding	CLDN23	claudin 23 [Source:NCBI gene;Acc:100350530]
ENSOCUG00000017653	GL019508:12975-24457	23.7341	16.9453	-0.486075	-1.06527	0.00895	0.375257	no	protein_coding	-
ENSOCUG00000004918	GL018699:149492-165511	107.018	76.853	-0.477679	-1.05059	0.009	0.376227	no	protein_coding	FAM129B	family with sequence similarity 129 member B [Source:HGNC Symbol;Acc:HGNC:25282]
ENSOCUG00000016938	13:139035356-139057422	6.2971	4.00153	-0.654135	-1.06528	0.0093	0.384181	no	protein_coding	UBXN11	UBX domain protein 11 [Source:HGNC Symbol;Acc:HGNC:30600]
ENSOCUG00000021202	12:137583527-137802530	0.299511	0.118786	-1.33425	-1.10192	0.0093	0.384181	no	protein_coding	ADGB	androglobin [Source:NCBI gene;Acc:100353177]
ENSOCUG00000022607	AAGW02080074:25677-26122	0.759101	0.0431444	-4.13705	-1.30153	0.00925	0.384181	no	protein_coding	-
ENSOCUG00000027638	GL018786:349536-364737	0.730686	0.275211	-1.40871	-1.15054	0.0093	0.384181	no	protein_coding	DMKN	dermokine [Source:HGNC Symbol;Acc:HGNC:25063]
ENSOCUG00000006123	12:97438042-97456522	0.765606	0.294758	-1.37707	-1.05411	0.0095	0.391047	no	protein_coding	-
ENSOCUG00000006970	12:20713896-20727833	7.95848	5.30556	-0.584987	-1.07396	0.00955	0.391047	no	protein_coding	SLC44A4	solute carrier family 44 member 4 [Source:NCBI gene;Acc:100354870]
ENSOCUG00000028189	GL019280:51669-54439	27.2178	53.4548	0.973768	1.42508	0.00955	0.391047	no	protein_coding	-
ENSOCUG00000005947	8:79326688-79441091	70.9104	49.7477	-0.511367	-1.05856	0.00975	0.396916	no	protein_coding	SCEL	sciellin [Source:NCBI gene;Acc:103349086]
ENSOCUG00000016131	14:30710361-30739563	9.08349	5.33415	-0.767987	-1.06842	0.00975	0.396916	no	protein_coding	IL20RB	interleukin 20 receptor subunit beta [Source:HGNC Symbol;Acc:HGNC:6004]
ENSOCUG00000027657	19:40979143-40982961	5.90486	3.76809	-0.648071	-1.03746	0.0099	0.401854	no	protein_coding	GRB7	growth factor receptor bound protein 7 [Source:NCBI gene;Acc:100355891]
ENSOCUG00000003792	17:32335307-32582489	27.9039	51.8659	0.89432	1.12938	0.01005	0.405591	no	protein_coding	THBS1	thrombospondin 1 [Source:NCBI gene;Acc:100350430]
ENSOCUG00000012444	14:97364821-97369337	53.3049	73.5205	0.463878	1.03892	0.01005	0.405591	no	protein_coding	FBXO40	F-box protein 40 [Source:NCBI gene;Acc:100342059]
ENSOCUG00000009514	2:93295337-93368363	4.1626	2.93212	-0.505543	-1.03366	0.01025	0.412474	no	protein_coding	KIAA1211L	KIAA1211 like [Source:HGNC Symbol;Acc:HGNC:33454]
ENSOCUG00000010366	GL018782:39320-67941	5.10837	3.56226	-0.520071	-1.03869	0.01055	0.422121	no	protein_coding	TMPRSS13	transmembrane serine protease 13 [Source:HGNC Symbol;Acc:HGNC:29808]
ENSOCUG00000021361	GL018798:96643-104448	54.6054	39.8938	-0.45288	-1.03123	0.01055	0.422121	no	protein_coding	-	PDZ and LIM domain 2 [Source:NCBI gene;Acc:100353069]
ENSOCUG00000009148	9:103939905-103962577	33.3602	23.7412	-0.490736	-1.05668	0.01065	0.424908	no	protein_coding	SERPINB11	serpin family B member 11 [Source:NCBI gene;Acc:100328646]
ENSOCUG00000011396	9:4462282-4467742	10.345	14.0718	0.443878	1.01793	0.01095	0.434402	no	protein_coding	XIRP1	xin actin binding repeat containing 1 [Source:NCBI gene;Acc:100348317]
ENSOCUG00000025973	12:93228455-93237601	8.16743	11.2511	0.462115	1.05437	0.01095	0.434402	no	protein_coding	POPDC3	popeye domain containing 3 [Source:NCBI gene;Acc:100350012]
ENSOCUG00000029664	GL019400:38962-40316	103.789	13.1747	-2.97781	-3.81926	0.01115	0.441086	no	protein_coding	-
ENSOCUG00000025724	13:78201515-78302559	42.8266	22.8343	-0.907302	-1.03019	0.01125	0.443789	no	protein_coding	-	60S ribosomal protein L37a-like [Source:NCBI gene;Acc:100353361]
ENSOCUG00000013276	8:111655683-111791457	51.2006	36.8157	-0.475839	-1.03972	0.0114	0.448443	no	protein_coding	COL4A2	collagen type IV alpha 2 chain [Source:NCBI gene;Acc:100358522]
ENSOCUG00000005198	13:40203414-40206677	547.871	392.209	-0.482214	-1.02273	0.0115	0.449849	no	protein_coding	S100A10	S100 calcium binding protein A10 [Source:NCBI gene;Acc:100008922]
ENSOCUG00000015717	4:6366145-6376505	1.51404	3.69206	1.28602	1.0892	0.0115	0.449849	no	protein_coding	BPIFA3	BPI fold containing family A member 3 [Source:NCBI gene;Acc:100357726]
ENSOCUG00000005252	13:128851140-128864478	15.4924	10.9358	-0.502506	-1.0594	0.0117	0.455809	no	protein_coding	NCMAP	non-compact myelin associated protein [Source:NCBI gene;Acc:100343578]
ENSOCUG00000021520	GL019302:69042-74964	5.7693	3.91114	-0.560809	-1.01402	0.01175	0.455809	no	protein_coding	RASD2	RASD family member 2 [Source:NCBI gene;Acc:100354163]
ENSOCUG00000023676	AAGW02080735:25888-36474	3.96191	1.48405	-1.41666	-1.0793	0.01175	0.455809	no	protein_coding	-
ENSOCUG00000007583	13:115432348-115462166	5.62165	3.62832	-0.631692	-1.05021	0.0118	0.455899	no	protein_coding	TTC39A	tetratricopeptide repeat domain 39A [Source:NCBI gene;Acc:100358693]
ENSOCUG00000007641	GL018723:3509874-3517039	0.817036	0.370689	-1.14019	-1.01384	0.01185	0.455899	no	protein_coding	CCDC157	coiled-coil domain containing 157 [Source:NCBI gene;Acc:100343003]
ENSOCUG00000029436	2:98623374-98623951	19.6005	10.2717	-0.932213	-1.04157	0.01185	0.455899	no	protein_coding	-
ENSOCUG00000004852	2:95563192-95584393	93.3978	64.0701	-0.543738	-1.01286	0.0119	0.456569	no	protein_coding	MALL	mal, T cell differentiation protein like [Source:NCBI gene;Acc:100351475]
ENSOCUG00000004350	13:132823358-132824192	2.95102	1.21215	-1.28364	-1.03981	0.01195	0.457234	no	protein_coding	UBXN10	UBX domain protein 10 [Source:NCBI gene;Acc:100351173]
ENSOCUG00000022280	1:86767328-86813750	7.60209	4.63802	-0.712887	-1.04448	0.012	0.457896	no	protein_coding	TMEM45B	transmembrane protein 45B [Source:NCBI gene;Acc:100358228]
ENSOCUG00000026229	GL018786:72996-75994	157.539	95.2118	-0.726495	-1.01569	0.01205	0.458555	no	protein_coding	-	FXYD domain containing ion transport regulator 3 [Source:NCBI gene;Acc:103345418]
ENSOCUG00000022297	GL019361:5512-10720	13.2902	8.53083	-0.639605	-0.992666	0.01215	0.461107	no	protein_coding	-
ENSOCUG00000013309	4:51398301-51830901	0.472871	0.816615	0.78821	0.999908	0.01235	0.467431	no	protein_coding	TRHDE	thyrotropin releasing hormone degrading enzyme [Source:NCBI gene;Acc:100352490]
ENSOCUG00000014019	GL018965:95344-118788	3.21464	2.21127	-0.53978	-1.02195	0.0124	0.468058	no	protein_coding	SPIRE2	spire type actin nucleation factor 2 [Source:NCBI gene;Acc:100341065]
ENSOCUG00000009079	GL018725:449338-456362	6.66923	4.53829	-0.555371	-1.04153	0.0125	0.469303	no	protein_coding	MATN4	matrilin 4 [Source:HGNC Symbol;Acc:HGNC:6910]
ENSOCUG00000010602	4:4354873-4359476	1.06528	0.401214	-1.40878	-1.13932	0.0125	0.469303	no	protein_coding	GDF5	growth differentiation factor 5 [Source:NCBI gene;Acc:100328897]
ENSOCUG00000012155	11:16059683-16106423	0.460671	0.235646	-0.967115	-1.03727	0.0127	0.474269	no	protein_coding	PCSK1	proprotein convertase subtilisin/kexin type 1 [Source:NCBI gene;Acc:100345424]
ENSOCUG00000022621	17:40875506-40877422	93.7509	128.726	0.457399	1.03062	0.0127	0.474269	no	protein_coding	KLHL33	kelch like family member 33 [Source:NCBI gene;Acc:100351686]
ENSOCUG00000012637	14:81101868-81114256	19.0668	14.1681	-0.428422	-0.998089	0.01275	0.47487	no	protein_coding	EPHB3	EPH receptor B3 [Source:NCBI gene;Acc:100347330]
ENSOCUG00000016796	5:2310993-2364051	19.4855	13.4107	-0.539021	-1.02875	0.0128	0.475467	no	protein_coding	-
ENSOCUG00000029105	MT:9490-9837	12443.7	7183.09	-0.792736	-0.967769	0.013	0.481619	no	protein_coding	ND3	NADH dehydrogenase subunit 3 [Source:NCBI gene;Acc:808221]
ENSOCUG00000003500	3:142278450-142279374	5.18192	2.82182	-0.876861	-1.03888	0.0132	0.486455	no	protein_coding	FAM84B	family with sequence similarity 84 member B [Source:NCBI gene;Acc:100357048]
ENSOCUG00000016318	GL018883:273194-294585	0.300356	0.0881628	-1.76843	-1.07734	0.0132	0.486455	no	protein_coding	SERPINA6	serpin family A member 6 [Source:HGNC Symbol;Acc:HGNC:1540]
ENSOCUG00000016384	GL019236:23003-24838	0.343246	2.49446	2.86141	1.67758	0.0133	0.488854	no	protein_coding	VPREB3	V-set pre-B cell surrogate light chain 3 [Source:HGNC Symbol;Acc:HGNC:12710]
ENSOCUG00000000410	19:56304711-56667654	10.317	7.42189	-0.475161	-1.00894	0.0134	0.49124	no	protein_coding	SLC39A11	solute carrier family 39 member 11 [Source:NCBI gene;Acc:100355972]
ENSOCUG00000009507	GL018868:138921-271525	4.03365	2.55975	-0.656084	-1.02727	0.0135	0.493614	no	protein_coding	ADAMTS16	ADAM metallopeptidase with thrombospondin type 1 motif 16 [Source:NCBI gene;Acc:100350371]
ENSOCUG00000029336	2:98456312-98457315	4.76658	2.46523	-0.951232	-1.01997	0.0136	0.495975	no	protein_coding	-
ENSOCUG00000005716	GL018728:1303155-1372045	1.39446	0.813741	-0.77706	-1.01597	0.01365	0.496505	no	protein_coding	SLC28A3	solute carrier family 28 member 3 [Source:NCBI gene;Acc:100355491]
ENSOCUG00000009754	3:148347039-148453393	0.955418	0.391474	-1.28722	-0.969185	0.0137	0.497033	no	protein_coding	LRRC6	leucine rich repeat containing 6 [Source:NCBI gene;Acc:100356694]
ENSOCUG00000026398	13:60473113-60482329	25.2418	34.7124	0.459633	1.00917	0.0139	0.502986	no	protein_coding	-	pancreatic alpha-amylase [Source:NCBI gene;Acc:100343225]
ENSOCUG00000001216	18:69783568-69791371	4.45218	2.96779	-0.58512	-0.982788	0.014	0.505299	no	protein_coding	ADAM8	ADAM metallopeptidase domain 8 [Source:NCBI gene;Acc:100342070]
ENSOCUG00000004502	GL018706:5428798-5459487	17.1566	12.6081	-0.444419	-1.02295	0.01405	0.5058	no	protein_coding	-
ENSOCUG00000005167	13:5891450-6011914	10.8538	7.84917	-0.467584	-0.982992	0.01415	0.507288	no	protein_coding	ANGPTL1	angiopoietin like 1 [Source:NCBI gene;Acc:100347829]
ENSOCUG00000008644	6:27219571-27221313	18.7954	25.7792	0.455829	0.984777	0.0142	0.507288	no	protein_coding	-	insulin receptor substrate 1 [Source:NCBI gene;Acc:100339305]
ENSOCUG00000010229	19:9145212-9173315	75.0063	52.6679	-0.510088	-1.001	0.0142	0.507288	no	protein_coding	MYH8	myosin-8 [Source:NCBI gene;Acc:100303760]
ENSOCUG00000003513	3:15351326-15395872	1.54884	0.935385	-0.727559	-0.993082	0.0143	0.50956	no	protein_coding	SLC22A4	solute carrier family 22 (organic cation/zwitterion transporter), member 4 [Source:NCBI gene;Acc:100328723]
ENSOCUG00000022012	2:73477038-73478609	13.4452	18.6991	0.47588	0.992419	0.0146	0.51893	no	protein_coding	-
ENSOCUG00000000194	GL018798:14409-17430	0.541819	1.17954	1.12234	1.02712	0.0147	0.521162	no	protein_coding	EGR3	early growth response 3 [Source:NCBI gene;Acc:100355500]
ENSOCUG00000008654	AAGW02082390:7-1894	5.65652	2.62315	-1.10862	-1.0972	0.015	0.529118	no	protein_coding	-
ENSOCUG00000025191	14:81195756-81196536	7.75944	4.52419	-0.778295	-0.960506	0.015	0.529118	no	protein_coding	-	transmembrane epididymal protein 1A [Source:NCBI gene;Acc:100347588]
ENSOCUG00000017453	5:22576122-22583107	2.30951	1.18287	-0.965296	-1.02373	0.0151	0.531308	no	protein_coding	-	liver carboxylesterase 2-like [Source:NCBI gene;Acc:100357988]
ENSOCUG00000007586	13:46059879-46323909	0.382984	0.154309	-1.31146	-1.09488	0.01515	0.531731	no	protein_coding	SPAG17	sperm associated antigen 17 [Source:NCBI gene;Acc:100353938]
ENSOCUG00000004887	17:31200099-31201202	12.9795	8.11422	-0.677711	-0.983217	0.01545	0.538213	no	protein_coding	RHOV	ras homolog family member V [Source:NCBI gene;Acc:100355720]
ENSOCUG00000011594	13:132876421-132884400	12.8188	17.8285	0.475926	0.992295	0.01545	0.538213	no	protein_coding	PLA2G2D	phospholipase A2 group IID [Source:NCBI gene;Acc:100343408]
ENSOCUG00000029153	5:24162023-24211567	4.89371	3.39675	-0.526771	-0.996465	0.01545	0.538213	no	protein_coding	CDH3	cadherin 3 [Source:NCBI gene;Acc:100356285]
ENSOCUG00000006225	16:16465844-16515209	7.8596	5.70231	-0.462908	-0.991874	0.0155	0.538615	no	protein_coding	PROSER2	proline and serine rich 2 [Source:NCBI gene;Acc:100351277]
ENSOCUG00000004696	2:132278344-132357989	27.7473	37.5929	0.438115	0.995205	0.01565	0.542482	no	protein_coding	-	proteasome activator subunit 4 [Source:NCBI gene;Acc:100340473]
ENSOCUG00000009672	1:104115844-104127890	0.464165	0.98779	1.08957	0.983856	0.01575	0.543259	no	protein_coding	-	placenta expressed transcript 1 [Source:NCBI gene;Acc:100343871]
ENSOCUG00000017881	GL019741:17853-21750	0.780979	0.334056	-1.2252	-0.908933	0.01575	0.543259	no	protein_coding	MAPK15	mitogen-activated protein kinase 15 [Source:HGNC Symbol;Acc:HGNC:24667]
ENSOCUG00000003344	GL018706:2982636-2998642	5.7603	3.77227	-0.610711	-0.991367	0.0159	0.547085	no	protein_coding	IDO1	indoleamine 2,3-dioxygenase 1 [Source:NCBI gene;Acc:100358205]
ENSOCUG00000006470	GL018789:203189-205990	18.4142	13.0412	-0.497736	-1.00608	0.0161	0.552609	no	protein_coding	PAFAH1B3	platelet activating factor acetylhydrolase 1b catalytic subunit 3 [Source:NCBI gene;Acc:100356244]
ENSOCUG00000021506	20:29860026-29864096	8.58849	12.8523	0.581547	1.00663	0.0162	0.554682	no	protein_coding	FOS	Fos proto-oncogene, AP-1 transcription factor subunit [Source:NCBI gene;Acc:100338345]
ENSOCUG00000015270	7:58965990-58966475	4.82977	9.36029	0.954598	0.956098	0.01625	0.555037	no	pseudogene	-
ENSOCUG00000016496	GL018840:531574-568072	1.15234	0.555886	-1.0517	-0.947675	0.0164	0.558797	no	protein_coding	MLPH	melanophilin [Source:HGNC Symbol;Acc:HGNC:29643]
ENSOCUG00000001242	5:23774963-23780697	10.5349	7.61999	-0.467313	-0.948274	0.01655	0.562539	no	protein_coding	ESRP2	epithelial splicing regulatory protein 2 [Source:NCBI gene;Acc:100355035]
ENSOCUG00000006998	1:175842570-175927012	7.96503	11.5761	0.539396	1.00627	0.0166	0.562873	no	protein_coding	C11orf74	chromosome 1 C11orf74 homolog [Source:NCBI gene;Acc:100351562]
ENSOCUG00000001326	13:36694239-36709380	4.52044	3.06023	-0.562821	-0.945523	0.01695	0.565161	no	protein_coding	SEMA4A	semaphorin 4A [Source:NCBI gene;Acc:100342051]
ENSOCUG00000003544	2:95502764-95529204	72.3036	49.9105	-0.534725	-0.979761	0.0169	0.565161	no	protein_coding	MAL	mal, T cell differentiation protein [Source:HGNC Symbol;Acc:HGNC:6817]
ENSOCUG00000005002	13:143350263-143360756	6.92674	9.76036	0.494756	0.962543	0.0169	0.565161	no	protein_coding	RNF207	ring finger protein 207 [Source:HGNC Symbol;Acc:HGNC:32947]
ENSOCUG00000013731	GL018729:1548088-1799866	6.05108	4.46103	-0.439817	-0.970622	0.01685	0.565161	no	protein_coding	RUNX1	runt related transcription factor 1 [Source:NCBI gene;Acc:100358993]
ENSOCUG00000014251	1:11368-33974	0.813616	0.502236	-0.695984	-0.944107	0.01695	0.565161	no	protein_coding	WDR31	WD repeat domain 31 [Source:NCBI gene;Acc:100345553]
ENSOCUG00000014836	10:38317900-38379000	0.545568	0.218138	-1.32252	-1.05229	0.01695	0.565161	no	protein_coding	CFAP69	cilia and flagella associated protein 69 [Source:NCBI gene;Acc:103349481]
ENSOCUG00000022820	GL018782:643522-645544	7.70958	3.73581	-1.04523	-1.13948	0.0168	0.565161	no	protein_coding	-
ENSOCUG00000016497	12:23588980-23618320	26.394	17.2232	-0.615862	-1.01185	0.0171	0.568809	no	protein_coding	COL11A2	collagen type XI alpha 2 chain [Source:HGNC Symbol;Acc:HGNC:2187]
ENSOCUG00000002151	17:44484958-44487561	30.587	41.9115	0.454427	0.973747	0.0178	0.574935	no	protein_coding	SDR39U1	short chain dehydrogenase/reductase family 39U member 1 [Source:NCBI gene;Acc:100347520]
ENSOCUG00000003577	GL018717:2065919-2069662	119.449	66.4235	-0.84663	-1.29504	0.0179	0.574935	no	protein_coding	-	Oryctolagus cuniculus lipophilin AL (LOC100008792), mRNA. [Source:RefSeq mRNA;Acc:NM_001082092]
ENSOCUG00000004942	13:110265877-110332377	15.66	21.8198	0.478554	0.971184	0.0176	0.574935	no	protein_coding	PRKAA2	protein kinase AMP-activated catalytic subunit alpha 2 [Source:NCBI gene;Acc:100340670]
ENSOCUG00000011323	GL018828:849277-851911	3.53295	1.85062	-0.932866	-0.978364	0.0175	0.574935	no	protein_coding	DNASE1	Oryctolagus cuniculus deoxyribonuclease 1 (DNASE1), mRNA. [Source:RefSeq mRNA;Acc:NM_001082740]
ENSOCUG00000011879	12:43463927-43479700	112.886	154.395	0.451753	0.960417	0.01765	0.574935	no	protein_coding	KLHL31	kelch like family member 31 [Source:NCBI gene;Acc:100342133]
ENSOCUG00000012267	GL018734:2375976-2398242	12.0626	16.8455	0.481817	0.96441	0.0178	0.574935	no	protein_coding	GRAP2	GRB2 related adaptor protein 2 [Source:HGNC Symbol;Acc:HGNC:4563]
ENSOCUG00000014907	4:43863789-43948402	30.9781	44.9409	0.536782	0.948632	0.0177	0.574935	no	protein_coding	WIF1	WNT inhibitory factor 1 [Source:NCBI gene;Acc:100337885]
ENSOCUG00000014955	13:41178879-41186777	4.24258	2.37382	-0.837729	-0.950478	0.0176	0.574935	no	protein_coding	ANXA9	annexin A9 [Source:HGNC Symbol;Acc:HGNC:547]
ENSOCUG00000015493	1:59691443-59711988	173.983	119.68	-0.539764	-0.963006	0.0177	0.574935	no	protein_coding	ANXA1	annexin A1 [Source:NCBI gene;Acc:100328962]
ENSOCUG00000021242	16:70169003-70208111	35.2626	25.7223	-0.455116	-0.962865	0.0179	0.574935	no	protein_coding	PKP1	plakophilin 1 [Source:NCBI gene;Acc:100338080]
ENSOCUG00000023167	2:98642776-98643386	20.5713	6.24365	-1.72017	-1.59012	0.01775	0.574935	no	protein_coding	-
ENSOCUG00000023878	12:142269248-142620735	4.21812	5.66216	0.424752	0.737997	0.0177	0.574935	no	protein_coding	SYNE1	spectrin repeat containing nuclear envelope protein 1 [Source:HGNC Symbol;Acc:HGNC:17089]
ENSOCUG00000024379	GL019062:132442-154288	0.720926	0.378197	-0.930714	-0.939042	0.01755	0.574935	no	protein_coding	-
ENSOCUG00000024537	7:118456787-118496336	65.082	98.3086	0.595058	0.979805	0.01755	0.574935	no	protein_coding	-
ENSOCUG00000026844	GL018768:1320292-1322734	1.72978	0.524204	-1.72239	-1.13151	0.01785	0.574935	no	protein_coding	CPLX3	complexin 3 [Source:HGNC Symbol;Acc:HGNC:27652]
ENSOCUG00000001316	3:110260641-110320513	7.88902	5.75977	-0.453834	-0.950775	0.018	0.575507	no	protein_coding	ESRP1	epithelial splicing regulatory protein 1 [Source:HGNC Symbol;Acc:HGNC:25966]
ENSOCUG00000007304	7:135793995-135794892	2.6123	1.18006	-1.14647	-0.969662	0.018	0.575507	no	pseudogene	-
ENSOCUG00000008858	2:36177586-36501601	0.294987	0.117044	-1.3336	-1.02982	0.01805	0.575791	no	protein_coding	CORIN	corin, serine peptidase [Source:NCBI gene;Acc:100340894]
ENSOCUG00000024089	GL018773:638450-639842	1.14695	2.14197	0.901139	0.954579	0.0183	0.582439	no	protein_coding	-	protein LSM14 homolog A-like [Source:NCBI gene;Acc:100355244]
ENSOCUG00000005374	11:61728370-61865518	16.2204	21.7792	0.425147	0.960943	0.01835	0.582706	no	protein_coding	-	complement C7 [Source:NCBI gene;Acc:100358949]
ENSOCUG00000015162	GL018817:320281-322425	582.299	424.939	-0.454503	-0.962943	0.0188	0.595645	no	protein_coding	MFAP4	microfibril associated protein 4 [Source:NCBI gene;Acc:100340031]
ENSOCUG00000012839	9:14683954-14700508	7.35863	5.4414	-0.43546	-0.967235	0.0189	0.597462	no	protein_coding	ALS2CL	ALS2 C-terminal like [Source:NCBI gene;Acc:100348991]
ENSOCUG00000026331	GL018727:251921-255195	0.482815	0.132389	-1.86669	-1.02115	0.01895	0.597693	no	protein_coding	-
ENSOCUG00000022945	10:31564639-31585374	3.89362	2.55267	-0.609106	-0.936769	0.01905	0.599497	no	protein_coding	ASNS	asparagine synthetase (glutamine-hydrolyzing) [Source:NCBI gene;Acc:100350331]
ENSOCUG00000010458	1:98302735-98317327	18.1034	13.5444	-0.418566	-0.951177	0.0192	0.600171	no	protein_coding	NECTIN1	nectin cell adhesion molecule 1 [Source:NCBI gene;Acc:100341399]
ENSOCUG00000010825	GL018744:1444880-1654457	6.33992	4.45785	-0.508119	-0.961084	0.0192	0.600171	no	protein_coding	EPB41L4A	erythrocyte membrane protein band 4.1 like 4A [Source:NCBI gene;Acc:100354230]
ENSOCUG00000025743	3:135104795-135135298	13.7479	9.30643	-0.562915	-0.950458	0.0192	0.600171	no	protein_coding	MAL2	mal, T cell differentiation protein 2 [Source:NCBI gene;Acc:100352242]
ENSOCUG00000002315	21:3658718-3725505	23.6351	17.5632	-0.428376	-0.965335	0.01955	0.600391	no	protein_coding	LIMK2	LIM domain kinase 2 [Source:NCBI gene;Acc:100356835]
ENSOCUG00000007605	GL018704:5968584-5971270	12.4163	7.42814	-0.741161	-0.9324	0.01945	0.600391	no	protein_coding	CCDC28B	coiled-coil domain containing 28B [Source:HGNC Symbol;Acc:HGNC:28163]
ENSOCUG00000012426	9:16417964-16490744	43.9036	58.5536	0.41542	0.944908	0.01925	0.600391	no	protein_coding	PRKAR2A	protein kinase cAMP-dependent type II regulatory subunit alpha [Source:NCBI gene;Acc:100008702]
ENSOCUG00000013779	19:19612113-19638332	0.487013	0.232152	-1.06889	-0.956327	0.01945	0.600391	no	protein_coding	FOXN1	forkhead box N1 [Source:NCBI gene;Acc:100346912]
ENSOCUG00000016277	15:75877905-75904763	0.954952	0.572277	-0.738713	-0.937971	0.0194	0.600391	no	protein_coding	EREG	epiregulin [Source:NCBI gene;Acc:100343410]
ENSOCUG00000024749	AAGW02079587:75714-76035	25.4828	10.478	-1.28216	-1.0729	0.01955	0.600391	no	protein_coding	-
ENSOCUG00000024754	7:35479467-35534768	0.533983	0.166649	-1.67998	-0.909973	0.01955	0.600391	no	protein_coding	GNAT3	G protein subunit alpha transducin 3 [Source:NCBI gene;Acc:100338138]
ENSOCUG00000024789	13:80013898-80103166	2.58841	1.65559	-0.644718	-0.960717	0.01945	0.600391	no	protein_coding	LPAR3	lysophosphatidic acid receptor 3 [Source:NCBI gene;Acc:100009484]
ENSOCUG00000004238	12:128517198-128527529	162.09	120.898	-0.423004	-0.939954	0.01975	0.605206	no	protein_coding	-	PERP, TP53 apoptosis effector [Source:NCBI gene;Acc:100350501]
ENSOCUG00000003313	3:6327804-6342408	13.4626	10.1148	-0.412485	-0.937506	0.0198	0.605413	no	protein_coding	LOX	lysyl oxidase [Source:NCBI gene;Acc:100357045]
ENSOCUG00000001098	2:25975467-26053757	0.585056	0.305654	-0.936675	-0.955827	0.01985	0.60562	no	protein_coding	DTHD1	death domain containing 1 [Source:NCBI gene;Acc:100350314]
ENSOCUG00000000501	4:36457147-36466469	1.33325	0.694485	-0.940934	-0.991286	0.01995	0.607347	no	protein_coding	KRT82	keratin 82 [Source:NCBI gene;Acc:100346873]
ENSOCUG00000002480	12:23254066-23259329	95.2128	69.0579	-0.46335	-0.957627	0.02	0.607549	no	protein_coding	-	SLA class II histocompatibility antigen, DQ haplotype D alpha chain [Source:NCBI gene;Acc:100343144]
ENSOCUG00000005753	11:35435620-35451198	2.97528	0.904857	-1.71726	-1.16481	0.0205	0.614737	no	protein_coding	ROPN1L	rhophilin associated tail protein 1 like [Source:NCBI gene;Acc:100339736]
ENSOCUG00000011294	2:38546135-38556563	4.41162	2.96664	-0.572481	-0.930332	0.02035	0.614737	no	protein_coding	-	L-threonine 3-dehydrogenase, mitochondrial [Source:NCBI gene;Acc:103345257]
ENSOCUG00000016164	2:148208669-148217090	7.31551	9.79108	0.420509	0.942347	0.02035	0.614737	no	protein_coding	CYP1B1	cytochrome P450 1B1 [Source:NCBI gene;Acc:100358590]
ENSOCUG00000023226	GL018981:262220-275695	3.065	1.84456	-0.732612	-0.939175	0.0204	0.614737	no	protein_coding	TTYH1	tweety family member 1 [Source:HGNC Symbol;Acc:HGNC:13476]
ENSOCUG00000024334	GL018914:347764-356754	6.97306	4.88341	-0.513904	-0.932927	0.0205	0.614737	no	protein_coding	AP1M2	adaptor related protein complex 1 subunit mu 2 [Source:HGNC Symbol;Acc:HGNC:558]
ENSOCUG00000025830	1:139820623-139877380	23.1654	17.6316	-0.393812	-0.921959	0.02045	0.614737	no	protein_coding	CAPN5	calpain 5 [Source:NCBI gene;Acc:100351053]
ENSOCUG00000026304	2:86296856-86313058	39.2726	28.3811	-0.468593	-0.948362	0.0206	0.616415	no	protein_coding	C2orf40	chromosome 2 open reading frame, human C2orf40 [Source:NCBI gene;Acc:100345571]
ENSOCUG00000017033	14:92652513-92676083	17.2863	12.9472	-0.416991	-0.946988	0.0207	0.618087	no	protein_coding	TFRC	transferrin receptor [Source:NCBI gene;Acc:100342561]
ENSOCUG00000000535	12:5478894-5543426	0.86573	0.357684	-1.27523	-0.923352	0.02075	0.618262	no	protein_coding	ADTRP	androgen dependent TFPI regulating protein [Source:NCBI gene;Acc:100358791]
ENSOCUG00000000133	14:118677816-118690066	6.08758	4.35307	-0.483835	-0.945661	0.0209	0.620598	no	protein_coding	NFKBIZ	NFKB inhibitor zeta [Source:HGNC Symbol;Acc:HGNC:29805]
ENSOCUG00000007348	9:72696412-72740400	11.6813	8.64196	-0.434775	-0.955894	0.02095	0.620598	no	protein_coding	DSG3	desmoglein 3 [Source:NCBI gene;Acc:100347905]
ENSOCUG00000016931	GL018823:603492-631192	1.42104	2.15719	0.602199	0.945561	0.02105	0.620598	no	protein_coding	ABCG4	ATP binding cassette subfamily G member 4 [Source:HGNC Symbol;Acc:HGNC:13884]
ENSOCUG00000022921	GL018767:840989-857367	4.79221	3.44732	-0.475216	-0.922124	0.02105	0.620598	no	protein_coding	CAMSAP3	calmodulin regulated spectrin associated protein family member 3 [Source:HGNC Symbol;Acc:HGNC:29307]
ENSOCUG00000023163	AAGW02083724:1798-2229	10.6	5.27779	-1.00606	-0.915332	0.02105	0.620598	no	pseudogene	-
ENSOCUG00000016143	4:35638316-35679580	7.97617	5.83234	-0.45162	-0.931841	0.02125	0.623868	no	protein_coding	GALNT6	polypeptide N-acetylgalactosaminyltransferase 6 [Source:NCBI gene;Acc:100348815]
ENSOCUG00000026233	GL018717:366823-373213	37.6218	25.2985	-0.572515	-0.932096	0.02125	0.623868	no	protein_coding	HRASLS2	HRAS-like suppressor 2 [Source:NCBI gene;Acc:100344012]
ENSOCUG00000006046	GL018719:1942917-1968989	1.19685	0.34783	-1.78279	-1.03099	0.0215	0.625958	no	protein_coding	STOML3	stomatin like 3 [Source:NCBI gene;Acc:100358207]
ENSOCUG00000015439	2:152756137-152806210	7.08423	9.88271	0.480295	0.935984	0.0214	0.625958	no	protein_coding	RASGRP3	RAS guanyl releasing protein 3 [Source:NCBI gene;Acc:100342183]
ENSOCUG00000015772	13:52893670-52907169	8.10705	5.43903	-0.575827	-0.926523	0.02145	0.625958	no	protein_coding	CHI3L2	chitinase-3-like protein 2 [Source:NCBI gene;Acc:100352595]
ENSOCUG00000024425	15:76261108-76263713	1.14541	0.557795	-1.03806	-0.939221	0.0215	0.625958	no	protein_coding	-	GRO beta protein [Source:NCBI gene;Acc:100328583]
ENSOCUG00000011041	18:61274768-61312944	15.1723	11.3474	-0.419085	-0.930797	0.02155	0.626112	no	protein_coding	CASP7	caspase 7 [Source:NCBI gene;Acc:100101591]
ENSOCUG00000027560	GL019669:20-6695	1.11224	0.571004	-0.961889	-0.892587	0.02165	0.627716	no	protein_coding	CACFD1	calcium channel flower domain containing 1 [Source:NCBI gene;Acc:100342771]
ENSOCUG00000011512	7:172902339-172905598	2.50039	1.56061	-0.680042	-0.933788	0.0217	0.627865	no	protein_coding	B3GNT7	UDP-GlcNAc:betaGal beta-1,3-N-acetylglucosaminyltransferase 7 [Source:HGNC Symbol;Acc:HGNC:18811]
ENSOCUG00000001885	GL019950:20-9687	2.45886	1.67532	-0.553556	-0.952045	0.0218	0.629458	no	protein_coding	GSDMD	gasdermin D [Source:NCBI gene;Acc:100338635]
ENSOCUG00000000651	GL018914:1801-14864	10.6344	7.87956	-0.432551	-0.91912	0.02205	0.629473	no	protein_coding	LDLR	low density lipoprotein receptor [Source:HGNC Symbol;Acc:HGNC:6547]
ENSOCUG00000004530	9:103823986-103846837	2.2428	1.17017	-0.938581	-0.918969	0.02225	0.629473	no	protein_coding	SERPINB13	serpin family B member 13 [Source:NCBI gene;Acc:100328644]
ENSOCUG00000008397	1:75694089-75703433	35.8327	27.262	-0.394387	-0.920055	0.02225	0.629473	no	protein_coding	-	cathepsin L1 [Source:NCBI gene;Acc:100008830]
ENSOCUG00000011140	GL018737:2001437-2049632	22.0634	15.6476	-0.49571	-0.89638	0.022	0.629473	no	protein_coding	-
ENSOCUG00000012774	4:36745695-36751717	606.156	389.379	-0.638513	-0.963389	0.02215	0.629473	no	protein_coding	KRT4	keratin 4 [Source:NCBI gene;Acc:100348388]
ENSOCUG00000013232	8:111526223-111654689	83.0104	60.6027	-0.45391	-0.912591	0.02225	0.629473	no	protein_coding	COL4A1	collagen type IV alpha 1 chain [Source:NCBI gene;Acc:100358256]
ENSOCUG00000016221	1:14367484-14475625	33.4957	23.4429	-0.514825	-0.972496	0.02195	0.629473	no	protein_coding	GALNT12	polypeptide N-acetylgalactosaminyltransferase 12 [Source:NCBI gene;Acc:100346333]
ENSOCUG00000023000	GL018791:189185-195551	3.89972	2.56455	-0.604663	-0.937948	0.02225	0.629473	no	protein_coding	-
ENSOCUG00000026520	GL018756:1394507-1408195	1.77615	0.526836	-1.75333	-1.11439	0.02185	0.629473	no	protein_coding	C5orf49	chromosome unknown open reading frame, human C5orf49 [Source:NCBI gene;Acc:100351364]
ENSOCUG00000026850	7:113215367-113215886	27.459	40.0197	0.543434	0.938008	0.022	0.629473	no	processed_pseudogene	-
ENSOCUG00000004447	13:131691933-131705875	11.2823	8.41217	-0.423505	-0.927541	0.0225	0.635262	no	protein_coding	ALPL	alkaline phosphatase, biomineralization associated [Source:HGNC Symbol;Acc:HGNC:438]
ENSOCUG00000001543	18:26730359-26854571	2.62673	3.81369	0.53792	0.905987	0.0227	0.639619	no	protein_coding	FAM13C	family with sequence similarity 13 member C [Source:NCBI gene;Acc:100354308]
ENSOCUG00000016382	17:29739398-29777203	111.633	160.648	0.525133	0.914124	0.0231	0.649583	no	protein_coding	ZNF106	zinc finger protein 106 [Source:NCBI gene;Acc:100342651]
ENSOCUG00000005088	GL018715:2756544-2764389	20.845	15.0218	-0.472642	-0.922677	0.02315	0.649685	no	protein_coding	SERPINB1	serpin family B member 1 [Source:HGNC Symbol;Acc:HGNC:3311]
ENSOCUG00000011884	GL018768:1324775-1334069	1.95	0.975566	-0.999161	-0.928987	0.02345	0.655477	no	protein_coding	LMAN1L	lectin, mannose binding 1 like [Source:HGNC Symbol;Acc:HGNC:6632]
ENSOCUG00000026851	8:44395755-44396541	2.65119	1.1247	-1.2371	-0.980203	0.02345	0.655477	no	protein_coding	GJB6	gap junction protein beta 6 [Source:NCBI gene;Acc:100357644]
ENSOCUG00000006229	17:30568943-30582861	7.57846	5.46044	-0.472887	-0.94409	0.0235	0.655566	no	protein_coding	TYRO3	TYRO3 protein tyrosine kinase [Source:NCBI gene;Acc:100342822]
ENSOCUG00000013514	8:23135081-23153265	41.567	31.4389	-0.402888	-0.915874	0.02365	0.658439	no	protein_coding	MGST1	microsomal glutathione S-transferase 1 [Source:NCBI gene;Acc:100340829]
ENSOCUG00000010412	7:162713368-162713886	24.948	36.0725	0.531973	0.892259	0.0238	0.6613	no	pseudogene	-
ENSOCUG00000006104	1:114710914-114745039	0.539039	0.161007	-1.74326	-1.03193	0.0239	0.662764	no	protein_coding	CFAP300	cilia and flagella associated protein 300 [Source:NCBI gene;Acc:100342680]
ENSOCUG00000002026	12:71824265-71854481	6.4142	8.59323	0.421933	0.901887	0.0248	0.669289	no	protein_coding	TBX18	T-box 18 [Source:NCBI gene;Acc:100356459]
ENSOCUG00000005311	GL018802:301913-313577	4.41539	2.99844	-0.558326	-0.905624	0.02485	0.669289	no	protein_coding	IL17RE	interleukin 17 receptor E [Source:HGNC Symbol;Acc:HGNC:18439]
ENSOCUG00000008934	13:98857166-98942169	1.65745	1.07767	-0.621042	-0.910099	0.0246	0.669289	no	protein_coding	IL12RB2	interleukin 12 receptor subunit beta 2 [Source:NCBI gene;Acc:100350416]
ENSOCUG00000010941	GL018813:797371-912167	12.9916	9.69297	-0.422569	-0.916626	0.02475	0.669289	no	protein_coding	CPXM2	carboxypeptidase X, M14 family member 2 [Source:HGNC Symbol;Acc:HGNC:26977]
ENSOCUG00000012485	9:90425915-90429075	364.765	255.098	-0.515914	-0.914007	0.0244	0.669289	no	protein_coding	-	60S ribosomal protein L17 [Source:NCBI gene;Acc:108175352]
ENSOCUG00000013394	4:70260812-70270171	1.34903	0.855589	-0.656931	-0.928163	0.02455	0.669289	no	protein_coding	KERA	keratocan [Source:NCBI gene;Acc:100009022]
ENSOCUG00000014857	GL018833:271671-309666	6.18767	4.63787	-0.415936	-0.92716	0.02485	0.669289	no	protein_coding	COL5A3	collagen type V alpha 3 chain [Source:NCBI gene;Acc:100345384]
ENSOCUG00000015483	3:97154440-97159847	56.3025	42.5074	-0.405485	-0.920705	0.0242	0.669289	no	protein_coding	FABP4	fatty acid binding protein 4 [Source:NCBI gene;Acc:100009416]
ENSOCUG00000015653	12:22064892-22067122	11.2471	7.04854	-0.674153	-0.890742	0.0247	0.669289	no	protein_coding	-	ring finger protein 39 [Source:NCBI gene;Acc:103349729]
ENSOCUG00000015957	13:21156846-21167181	429.6	297.376	-0.530705	-0.890824	0.02455	0.669289	no	protein_coding	MYOC	myocilin [Source:NCBI gene;Acc:100008897]
ENSOCUG00000016487	12:22892111-22905659	36.4205	27.7754	-0.390944	-0.918491	0.02445	0.669289	no	protein_coding	DDR1	discoidin domain receptor tyrosine kinase 1 [Source:NCBI gene;Acc:100338063]
ENSOCUG00000022294	1:12553800-12562329	55.349	72.5659	0.390735	0.908098	0.0249	0.669289	no	protein_coding	CAVIN4	caveolae associated protein 4 [Source:NCBI gene;Acc:100343524]
ENSOCUG00000023075	GL019690:3-16502	41.2537	54.4009	0.399106	0.905029	0.02475	0.669289	no	protein_coding	-
ENSOCUG00000023579	AAGW02082356:110-7682	4.4243	3.00895	-0.556187	-0.927008	0.02425	0.669289	no	protein_coding	-
ENSOCUG00000025842	19:16990332-16997335	0.325674	0.142067	-1.19685	-0.928606	0.0249	0.669289	no	protein_coding	-	chromosome 19 open reading frame, human C17orf97 [Source:NCBI gene;Acc:100344350]
ENSOCUG00000029722	GL018704:2247298-2250969	0.790054	0.335605	-1.23519	-0.939594	0.0246	0.669289	no	protein_coding	TEKT2	tektin 2 [Source:NCBI gene;Acc:100346828]
ENSOCUG00000002994	16:17535058-17654900	12.1422	8.41331	-0.52928	-0.896687	0.0251	0.672085	no	protein_coding	CCDC3	coiled-coil domain containing 3 [Source:NCBI gene;Acc:100349853]
ENSOCUG00000004123	21:3583418-3588604	2.15059	1.16683	-0.882132	-0.948192	0.0251	0.672085	no	protein_coding	PLA2G3	phospholipase A2 group III [Source:NCBI gene;Acc:100338271]
ENSOCUG00000007328	3:100889907-100925550	1.8244	1.20935	-0.593188	-0.917455	0.0252	0.673475	no	protein_coding	CA13	carbonic anhydrase 13 [Source:NCBI gene;Acc:100348977]
ENSOCUG00000025894	4:84930731-84935322	44.4847	33.0205	-0.429946	-0.923706	0.0253	0.674859	no	protein_coding	TST	thiosulfate sulfurtransferase [Source:NCBI gene;Acc:100343713]
ENSOCUG00000028198	GL018832:950191-992915	36.0135	27.1722	-0.406407	-0.903937	0.02535	0.674908	no	protein_coding	BACE2	beta-secretase 2 [Source:HGNC Symbol;Acc:HGNC:934]
ENSOCUG00000024359	11:24696971-24697490	6.89239	11.6837	0.761418	0.879735	0.0254	0.674956	no	processed_pseudogene	-
ENSOCUG00000007442	GL019062:171058-187960	0.366353	0.206643	-0.826096	-0.862138	0.02545	0.675003	no	protein_coding	KCNG4	potassium voltage-gated channel modifier subfamily G member 4 [Source:NCBI gene;Acc:100344541]
ENSOCUG00000010121	GL018767:814098-822309	4.4658	3.23992	-0.46296	-0.910663	0.0256	0.677698	no	protein_coding	STXBP2	syntaxin binding protein 2 [Source:HGNC Symbol;Acc:HGNC:11445]
ENSOCUG00000022575	19:19744866-19749218	0.610712	0.268157	-1.18741	-0.94113	0.0257	0.679062	no	protein_coding	VTN	vitronectin [Source:NCBI gene;Acc:100009128]
ENSOCUG00000014522	1:128616047-128692740	2.69488	1.76123	-0.613639	-0.884093	0.02575	0.679102	no	protein_coding	-	RAB38, member RAS oncogene family [Source:NCBI gene;Acc:100341146]
ENSOCUG00000016787	9:103712738-103741609	8.40844	6.091	-0.46516	-0.908123	0.02585	0.680458	no	protein_coding	SERPINB5	serpin family B member 5 [Source:NCBI gene;Acc:100338403]
ENSOCUG00000012236	20:8846120-8847979	10.5218	7.16966	-0.553403	-0.890679	0.02595	0.681808	no	protein_coding	TMEM30B	transmembrane protein 30B [Source:NCBI gene;Acc:100350199]
ENSOCUG00000014307	17:27374401-27444343	9.68974	6.83887	-0.5027	-0.89722	0.02605	0.683154	no	protein_coding	DUOX1	dual oxidase 1 [Source:NCBI gene;Acc:100344845]
ENSOCUG00000003905	13:79255236-79257963	33.9732	46.2945	0.446444	0.920484	0.0261	0.683186	no	protein_coding	CYR61	cellular communication network factor 1 [Source:NCBI gene;Acc:100339657]
ENSOCUG00000001396	12:23191169-23198819	24.8815	18.441	-0.432157	-0.904363	0.0263	0.684582	no	protein_coding	-	HLA class II histocompatibility antigen, DRB1-4 beta chain [Source:NCBI gene;Acc:100350656]
ENSOCUG00000002630	11:3877961-3959574	14.507	10.5557	-0.458725	-0.910078	0.0263	0.684582	no	protein_coding	HAPLN1	hyaluronan and proteoglycan link protein 1 [Source:NCBI gene;Acc:100355866]
ENSOCUG00000023450	GL019622:15008-29004	0.454417	0	#NUM!	#NUM!	0.02625	0.684582	no	protein_coding	-
ENSOCUG00000003831	2:27069667-27118912	7.41237	5.40029	-0.456897	-0.914869	0.02645	0.687209	no	protein_coding	C4orf19	chromosome 2 open reading frame, human C4orf19 [Source:NCBI gene;Acc:100351060]
ENSOCUG00000009701	19:41228717-41230859	0.763295	0.221559	-1.78455	-1.04279	0.02655	0.68853	no	protein_coding	CSF3	colony stimulating factor 3 [Source:HGNC Symbol;Acc:HGNC:2438]
ENSOCUG00000010205	11:38536980-38713380	0.434702	0.241474	-0.84816	-0.911311	0.02665	0.689846	no	protein_coding	DNAH5	dynein axonemal heavy chain 5 [Source:HGNC Symbol;Acc:HGNC:2950]
ENSOCUG00000011102	13:130011177-130012311	0.717346	0.223455	-1.68268	-1.00351	0.02695	0.696324	no	protein_coding	HTR1D	5-hydroxytryptamine receptor 1D [Source:NCBI gene;Acc:100328964]
ENSOCUG00000021153	14:158427451-158554682	7.32469	10.3274	0.495641	0.874729	0.027	0.696331	no	protein_coding	-	MAP3K7 C-terminal like [Source:NCBI gene;Acc:100353549]
ENSOCUG00000015993	GL018822:680380-698428	5.1877	3.73301	-0.474757	-0.896054	0.0271	0.697626	no	protein_coding	PARD6B	par-6 family cell polarity regulator beta [Source:NCBI gene;Acc:100353321]
ENSOCUG00000005107	15:92289122-92294916	372.342	277.674	-0.423236	-0.91153	0.02725	0.698918	no	protein_coding	-	HOP homeobox [Source:NCBI gene;Acc:100037714]
ENSOCUG00000009595	19:22461237-22471334	18.676	13.538	-0.464174	-0.908718	0.02725	0.698918	no	protein_coding	TMEM98	transmembrane protein 98 [Source:NCBI gene;Acc:100352098]
ENSOCUG00000013917	4:75734195-76031820	0.560084	0.328861	-0.768164	-0.907285	0.02735	0.7002	no	protein_coding	CFAP54	cilia and flagella associated protein 54 [Source:NCBI gene;Acc:100350156]
ENSOCUG00000014024	GL018727:644441-645152	6.63086	3.87508	-0.774968	-0.872715	0.02745	0.701478	no	protein_coding	CLDN14	claudin 14 [Source:NCBI gene;Acc:100346496]
ENSOCUG00000002336	2:6224651-6254048	23.1297	30.4516	0.396772	0.897778	0.02765	0.704005	no	protein_coding	BST1	bone marrow stromal cell antigen 1 [Source:NCBI gene;Acc:100351817]
ENSOCUG00000007989	2:37880451-37915679	4.27955	2.74749	-0.639346	-0.89493	0.02775	0.704005	no	protein_coding	SPATA18	spermatogenesis associated 18 [Source:NCBI gene;Acc:100357633]
ENSOCUG00000022219	4:48688224-48738336	7.98372	10.5345	0.399995	0.896395	0.0277	0.704005	no	protein_coding	BEST3	bestrophin 3 [Source:NCBI gene;Acc:100350241]
ENSOCUG00000022315	GL018737:1821099-1888687	0.751852	0.443381	-0.761902	-0.928322	0.02765	0.704005	no	protein_coding	CEMIP	cell migration inducing hyaluronidase 1 [Source:NCBI gene;Acc:100353125]
ENSOCUG00000000777	AAGW02082281:5813-11802	1.08571	0.646751	-0.74736	-0.882823	0.0282	0.711555	no	protein_coding	-
ENSOCUG00000006986	10:26480543-26590300	7.45367	5.13555	-0.537431	-0.963622	0.0282	0.711555	no	protein_coding	SCIN	scinderin [Source:NCBI gene;Acc:100355795]
ENSOCUG00000025711	GL019648:23334-26664	16.6354	11.4645	-0.53708	-0.884113	0.02815	0.711555	no	protein_coding	-
ENSOCUG00000002582	GL018855:46923-61319	5.09669	3.70074	-0.461747	-0.895131	0.02855	0.713905	no	protein_coding	F2RL1	F2R like trypsin receptor 1 [Source:HGNC Symbol;Acc:HGNC:3538]
ENSOCUG00000005043	14:80045412-80099067	1.61297	1.12122	-0.524647	-0.888515	0.0284	0.713905	no	protein_coding	LIPH	lipase H [Source:NCBI gene;Acc:100008812]
ENSOCUG00000007069	18:68468509-68572977	13.821	10.551	-0.38949	-0.8757	0.02855	0.713905	no	protein_coding	FGFR2	fibroblast growth factor receptor 2 [Source:NCBI gene;Acc:100009417]
ENSOCUG00000009478	14:99363236-99408002	5.01579	6.78437	0.435739	0.892493	0.0284	0.713905	no	protein_coding	ARHGAP31	Rho GTPase activating protein 31 [Source:HGNC Symbol;Acc:HGNC:29216]
ENSOCUG00000015053	7:112786901-112951024	39.7767	52.0997	0.389352	0.883154	0.0286	0.713905	no	protein_coding	MAP3K20	mitogen-activated protein kinase kinase kinase 20 [Source:NCBI gene;Acc:100351826]
ENSOCUG00000017106	GL018739:14390-134667	3.61143	2.46559	-0.550635	-0.900583	0.0285	0.713905	no	protein_coding	KAZN	kazrin, periplakin interacting protein [Source:HGNC Symbol;Acc:HGNC:29173]
ENSOCUG00000020921	8:35796480-35903815	0.365643	0.176169	-1.05348	-0.908148	0.02865	0.713905	no	protein_coding	LRTM2	leucine rich repeats and transmembrane domains 2 [Source:NCBI gene;Acc:103349008]
ENSOCUG00000028024	3:32509403-32510666	8.85979	5.94679	-0.57516	-0.870995	0.02875	0.715124	no	protein_coding	-
ENSOCUG00000006044	12:97353724-97392637	0.78937	0.464141	-0.766139	-0.876619	0.02915	0.722507	no	protein_coding	PPIL6	peptidylprolyl isomerase like 6 [Source:NCBI gene;Acc:100347159]
ENSOCUG00000024272	13:87528989-87585006	73.9656	97.5244	0.398909	0.889039	0.02915	0.722507	no	protein_coding	NEXN	nexilin F-actin binding protein [Source:NCBI gene;Acc:100345695]
ENSOCUG00000009702	16:68440371-68447684	118.079	85.5886	-0.464263	-0.876652	0.0297	0.727037	no	protein_coding	FMOD	fibromodulin [Source:HGNC Symbol;Acc:HGNC:3774]
ENSOCUG00000010449	19:3721956-3747119	1.54058	0.866553	-0.830116	-0.884978	0.0298	0.727037	no	protein_coding	ADORA2B	adenosine A2b receptor [Source:NCBI gene;Acc:100008951]
ENSOCUG00000011555	GL019060:13237-45198	5.22342	7.38594	0.499787	0.870807	0.0298	0.727037	no	protein_coding	PPP2R2C	protein phosphatase 2 regulatory subunit Bgamma [Source:HGNC Symbol;Acc:HGNC:9306]
ENSOCUG00000015956	8:14979232-15023321	9.76771	6.937	-0.493708	-0.864689	0.0298	0.727037	no	protein_coding	LRMP	lymphoid restricted membrane protein [Source:NCBI gene;Acc:100358873]
ENSOCUG00000017717	GL018803:46196-89333	12.7074	9.5729	-0.408643	-0.891469	0.02975	0.727037	no	protein_coding	GRHL1	grainyhead like transcription factor 1 [Source:NCBI gene;Acc:100352813]
ENSOCUG00000021400	X:71806965-71807529	3.13357	6.22923	0.991246	0.894201	0.0298	0.727037	no	processed_pseudogene	-
ENSOCUG00000022782	1:141914716-141937690	10.255	7.03037	-0.544654	-0.890784	0.0294	0.727037	no	protein_coding	CHRDL2	chordin like 2 [Source:NCBI gene;Acc:100357367]
ENSOCUG00000023169	GL019400:38962-40316	21.662	0.650016	-5.05854	-0.0639756	0.02975	0.727037	no	protein_coding	-
ENSOCUG00000023792	GL018782:252606-260773	21.1494	27.8702	0.398106	0.870725	0.02975	0.727037	no	protein_coding	SCN2B	sodium voltage-gated channel beta subunit 2 [Source:NCBI gene;Acc:100352300]
ENSOCUG00000004704	13:41128654-41140190	9.35467	6.33249	-0.562915	-0.876761	0.03015	0.731751	no	protein_coding	BNIPL	BCL2 interacting protein like [Source:NCBI gene;Acc:100355874]
ENSOCUG00000010156	8:44439188-44439869	6.41329	3.61706	-0.826247	-0.896878	0.0301	0.731752	no	protein_coding	GJB2	gap junction protein beta 2 [Source:NCBI gene;Acc:100344821]
ENSOCUG00000016033	7:160141361-160154077	4.1292	2.96454	-0.478052	-0.874283	0.0301	0.731752	no	protein_coding	WNT10A	Wnt family member 10A [Source:NCBI gene;Acc:100352839]
ENSOCUG00000008677	GL018715:111605-119909	3.16218	5.07396	0.68219	0.898279	0.03025	0.732908	no	protein_coding	NRN1	neuritin 1 [Source:NCBI gene;Acc:100348099]
ENSOCUG00000003720	GL018709:4381341-4396904	2.31787	1.62493	-0.512425	-0.897867	0.0304	0.734003	no	protein_coding	DUSP4	dual specificity phosphatase 4 [Source:NCBI gene;Acc:100351542]
ENSOCUG00000027228	1:190626869-190633253	50.082	64.8407	0.372609	0.868114	0.03035	0.734003	no	protein_coding	SMTNL1	smoothelin like 1 [Source:NCBI gene;Acc:100349560]
ENSOCUG00000007222	1:116168529-116169273	83.3711	62.0673	-0.425714	-0.867436	0.03055	0.73509	no	protein_coding	-	tropomyosin alpha-3 chain [Source:NCBI gene;Acc:100349893]
ENSOCUG00000022584	GL018911:428745-435184	0.773496	0.241931	-1.6768	-0.929405	0.03055	0.73509	no	protein_coding	FAM92B	family with sequence similarity 92 member B [Source:HGNC Symbol;Acc:HGNC:24781]
ENSOCUG00000005747	GL018704:6428924-6483563	49.0757	37.322	-0.394981	-0.844482	0.0311	0.74704	no	protein_coding	COL16A1	collagen type XVI alpha 1 chain [Source:HGNC Symbol;Acc:HGNC:2193]
ENSOCUG00000024040	14:40136066-40168042	3.67685	2.48291	-0.566438	-0.849325	0.03125	0.749358	no	protein_coding	-	phospholipid scramblase 1 [Source:NCBI gene;Acc:100341882]
ENSOCUG00000008805	5:24270787-24306931	27.7742	21.3803	-0.377466	-0.86198	0.03135	0.750385	no	protein_coding	CDH1	cadherin 1 [Source:NCBI gene;Acc:100356548]
ENSOCUG00000015997	19:43547418-43582749	1.73145	1.08537	-0.673787	-0.868729	0.0314	0.750385	no	protein_coding	AOC2	amine oxidase, copper containing 2 [Source:HGNC Symbol;Acc:HGNC:549]
ENSOCUG00000003581	3:49623563-49797256	7.96864	5.9597	-0.419095	-0.870924	0.0317	0.752242	no	protein_coding	WWC1	WW and C2 domain containing 1 [Source:NCBI gene;Acc:100358939]
ENSOCUG00000009463	9:61438725-61442978	1.04602	0.298447	-1.80937	-0.982445	0.03155	0.752242	no	protein_coding	ADCYAP1	adenylate cyclase activating polypeptide 1 [Source:HGNC Symbol;Acc:HGNC:241]
ENSOCUG00000009566	13:39004121-39005582	37.8963	16.9695	-1.15912	-0.988375	0.0316	0.752242	no	protein_coding	S100A8	S100 calcium binding protein A8 [Source:NCBI gene;Acc:100008985]
ENSOCUG00000015495	12:94203835-94226218	7.20723	5.24235	-0.45923	-0.882135	0.03175	0.752242	no	protein_coding	PRDM1	PR/SET domain 1 [Source:NCBI gene;Acc:100338324]
ENSOCUG00000016910	3:65602315-65603623	7.43251	11.0848	0.576655	0.843941	0.0318	0.752242	no	protein_coding	-
ENSOCUG00000022150	14:55710319-55710874	2.6128	5.0242	0.943298	0.842369	0.0318	0.752242	no	protein_coding	-
ENSOCUG00000002924	17:73821808-73873727	28.1513	21.7229	-0.373982	-0.856199	0.03195	0.754242	no	protein_coding	LGALS3	galectin 3 [Source:NCBI gene;Acc:100009187]
ENSOCUG00000006204	GL019577:8509-40083	0.816241	0.454721	-0.844012	-0.902703	0.03205	0.754242	no	protein_coding	UBASH3A	ubiquitin associated and SH3 domain containing A [Source:NCBI gene;Acc:100358149]
ENSOCUG00000007002	19:11881261-11882892	72.6501	54.3413	-0.418916	-0.874017	0.0321	0.754242	no	protein_coding	-	claudin 7 [Source:NCBI gene;Acc:100338591]
ENSOCUG00000007232	15:62833510-62851010	1.1456	0.53127	-1.10858	-0.911551	0.032	0.754242	no	protein_coding	HSD17B13	17-beta-hydroxysteroid dehydrogenase 13 [Source:NCBI gene;Acc:100348252]
ENSOCUG00000016359	1:183530967-183586521	4.90467	7.52899	0.6183	0.856638	0.0322	0.755325	no	protein_coding	ALKBH3	alkB homolog 3, alpha-ketoglutaratedependent dioxygenase [Source:NCBI gene;Acc:100342939]
ENSOCUG00000000592	20:4526960-4542334	1.03856	0.587008	-0.823131	-0.892007	0.0325	0.75826	no	protein_coding	RDH12	retinol dehydrogenase 12 [Source:NCBI gene;Acc:100337836]
ENSOCUG00000002431	13:53940559-53959483	26.8865	35.317	0.393481	0.868443	0.0326	0.75826	no	protein_coding	KCNC4	potassium voltage-gated channel subfamily C member 4 [Source:NCBI gene;Acc:100009422]
ENSOCUG00000006421	13:138422090-138433077	3.25618	2.10886	-0.62672	-0.855009	0.03265	0.75826	no	protein_coding	KDF1	keratinocyte differentiation factor 1 [Source:NCBI gene;Acc:100357150]
ENSOCUG00000013425	12:128813574-128822261	17.55	13.3161	-0.398296	-0.871473	0.0326	0.75826	no	protein_coding	HEBP2	heme binding protein 2 [Source:NCBI gene;Acc:100350755]
ENSOCUG00000016515	13:127605726-127607271	0.479678	0.148087	-1.69562	-0.997965	0.03245	0.75826	no	protein_coding	GJA9	gap junction protein alpha 9 [Source:NCBI gene;Acc:100343220]
ENSOCUG00000023031	4:85099844-85125248	20.0025	14.5806	-0.456134	-0.850904	0.0325	0.75826	no	protein_coding	IFT27	intraflagellar transport 27 [Source:NCBI gene;Acc:100350242]
ENSOCUG00000012854	12:62173775-62434181	15.3607	20.012	0.381617	0.864718	0.0328	0.760482	no	protein_coding	FILIP1	filamin A interacting protein 1 [Source:NCBI gene;Acc:100351080]
ENSOCUG00000000527	GL019543:34126-43314	0.327478	0.13593	-1.26853	-0.86797	0.03365	0.760989	no	protein_coding	DPYSL4	dihydropyrimidinase like 4 [Source:HGNC Symbol;Acc:HGNC:3016]
ENSOCUG00000000730	GL018873:15690-100791	7.5205	5.27727	-0.511037	-0.869042	0.03335	0.760989	no	protein_coding	BAIAP2L1	BAI1 associated protein 2 like 1 [Source:HGNC Symbol;Acc:HGNC:21649]
ENSOCUG00000003584	GL018700:704659-704977	43.1677	26.1421	-0.723577	-0.842139	0.0335	0.760989	no	protein_coding	-	thioredoxin [Source:NCBI gene;Acc:100359245]
ENSOCUG00000006035	12:97166151-97317193	5.11349	6.81059	0.413471	0.867921	0.03295	0.760989	no	protein_coding	-	coiled-coil domain-containing protein 162 [Source:NCBI gene;Acc:100346633]
ENSOCUG00000006449	GL018738:111839-137989	0.374028	0.190908	-0.970266	-0.878587	0.033	0.760989	no	protein_coding	AP3B2	adaptor related protein complex 3 subunit beta 2 [Source:HGNC Symbol;Acc:HGNC:567]
ENSOCUG00000009682	19:41191590-41205695	2.65872	1.82534	-0.542569	-0.873595	0.03295	0.760989	no	protein_coding	GSDMA	gasdermin A [Source:NCBI gene;Acc:100356912]
ENSOCUG00000010153	GL018782:594210-598896	0.863699	0.252872	-1.77212	-0.942252	0.0338	0.760989	no	protein_coding	TTC36	tetratricopeptide repeat domain 36 [Source:HGNC Symbol;Acc:HGNC:33708]
ENSOCUG00000014828	GL018779:457542-481053	1.28253	2.26959	0.823444	0.886749	0.03315	0.760989	no	protein_coding	BDKRB2	bradykinin receptor B2 [Source:NCBI gene;Acc:100338359]
ENSOCUG00000015464	19:9804347-9860968	1.13952	0.637354	-0.838258	-0.849809	0.03375	0.760989	no	protein_coding	CFAP52	cilia and flagella associated protein 52 [Source:NCBI gene;Acc:100339764]
ENSOCUG00000021375	GL018728:2249953-2250443	102.025	137.197	0.427335	0.879035	0.0331	0.760989	no	pseudogene	-
ENSOCUG00000022977	GL018789:1027762-1028866	25.7008	15.0392	-0.773085	-0.859417	0.03345	0.760989	no	protein_coding	-
ENSOCUG00000024057	13:91741123-91742020	44.5882	58.0435	0.380471	0.854087	0.0337	0.760989	no	protein_coding	-	ADP/ATP translocase 1 [Source:NCBI gene;Acc:100349768]
ENSOCUG00000026264	GL019228:117023-120382	19.9976	14.9996	-0.414899	-0.860302	0.03365	0.760989	no	protein_coding	KLK13	kallikrein related peptidase 13 [Source:HGNC Symbol;Acc:HGNC:6361]
ENSOCUG00000026383	7:13033139-13043915	97.9798	76.0081	-0.366331	-0.859951	0.0336	0.760989	no	protein_coding	AKR1B10	aldo-keto reductase family 1 member B10 [Source:NCBI gene;Acc:100341518]
ENSOCUG00000027574	14:58369757-58370471	106.393	141.621	0.412628	0.868011	0.0333	0.760989	no	processed_pseudogene	-
ENSOCUG00000028213	13:52845247-52849493	1.7809	0.757017	-1.23421	-0.831552	0.0333	0.760989	no	protein_coding	PIFO	primary cilia formation [Source:NCBI gene;Acc:100352340]
ENSOCUG00000029281	19:24970287-24977839	0.65596	0.290485	-1.17515	-0.894612	0.0337	0.760989	no	protein_coding	-	C-C motif chemokine 15 [Source:NCBI gene;Acc:103351523]
ENSOCUG00000029749	17:43577373-43578480	191.72	124.46	-0.623316	-0.857137	0.03315	0.760989	no	protein_coding	-
ENSOCUG00000010502	1:94456083-94473254	7.27036	4.09891	-0.826787	-0.882138	0.034	0.764263	no	protein_coding	SCN3B	sodium voltage-gated channel beta subunit 3 [Source:NCBI gene;Acc:100345047]
ENSOCUG00000012863	7:42234634-42390903	1.91997	2.75906	0.523096	0.873776	0.0343	0.769771	no	protein_coding	CDHR3	cadherin related family member 3 [Source:NCBI gene;Acc:100356106]
ENSOCUG00000001570	GL018736:1153839-1282986	9.39261	6.927	-0.439296	-0.861999	0.0347	0.777502	no	protein_coding	UGT1A1	UDP glucuronosyltransferase family 1 member A1 [Source:HGNC Symbol;Acc:HGNC:12530]
ENSOCUG00000001302	1:154012611-154073667	0.893487	0.583788	-0.614002	-0.845931	0.03495	0.781853	no	protein_coding	-
ENSOCUG00000007722	17:43725561-43732084	2.14055	1.35698	-0.657582	-0.849334	0.03525	0.787306	no	protein_coding	AP1G2	adaptor related protein complex 1 subunit gamma 2 [Source:NCBI gene;Acc:100341454]
ENSOCUG00000021120	1:165306074-165593024	0.623558	0.215363	-1.53376	-0.997963	0.03535	0.788142	no	protein_coding	MUC15	mucin 15, cell surface associated [Source:NCBI gene;Acc:103351106]
ENSOCUG00000029734	13:62637584-62638724	6.48717	9.26537	0.51426	0.839159	0.0354	0.788142	no	protein_coding	-
ENSOCUG00000025396	GL019228:88750-90602	15.0484	9.88082	-0.606907	-0.849295	0.03555	0.790226	no	protein_coding	KLK10	kallikrein related peptidase 10 [Source:HGNC Symbol;Acc:HGNC:6358]
ENSOCUG00000005262	9:17807466-17811591	3.67072	2.43865	-0.589978	-0.838897	0.03575	0.790905	no	protein_coding	ZMYND10	zinc finger MYND-type containing 10 [Source:HGNC Symbol;Acc:HGNC:19412]
ENSOCUG00000012541	GL018710:1254278-1259030	3.13883	2.11236	-0.571376	-0.854501	0.0357	0.790905	no	protein_coding	SOSTDC1	sclerostin domain containing 1 [Source:NCBI gene;Acc:100354321]
ENSOCUG00000029467	15:11716004-11759156	2.85399	1.98465	-0.524095	-0.857101	0.03575	0.790905	no	protein_coding	TMEM154	transmembrane protein 154 [Source:NCBI gene;Acc:103350675]
ENSOCUG00000029341	12:36126492-36136796	1.14879	0.376159	-1.61071	-1.00259	0.03585	0.791867	no	protein_coding	ANKRD66	ankyrin repeat domain 66 [Source:NCBI gene;Acc:100340408]
ENSOCUG00000004084	19:24821898-24822491	0.336652	1.05473	1.64754	0.991078	0.03605	0.792534	no	protein_coding	C17orf50	chromosome 17 open reading frame 50 [Source:HGNC Symbol;Acc:HGNC:29581]
ENSOCUG00000009058	5:27498984-27502979	201.678	269.454	0.417981	0.837868	0.03605	0.792534	no	protein_coding	HP	haptoglobin [Source:NCBI gene;Acc:100008816]
ENSOCUG00000017899	12:33658144-33666772	1.0473	0.36506	-1.52047	-0.983691	0.036	0.792534	no	protein_coding	TCTE1	t-complex-associated-testis-expressed 1 [Source:NCBI gene;Acc:100337907]
ENSOCUG00000001792	GL018760:1018472-1058787	0.292156	0.115834	-1.33468	-0.847004	0.0363	0.795532	no	protein_coding	KPNA7	karyopherin subunit alpha 7 [Source:NCBI gene;Acc:100353066]
ENSOCUG00000003200	12:106189946-106196694	10.5085	7.47491	-0.491431	-0.826222	0.03625	0.795532	no	protein_coding	VGLL2	vestigial like family member 2 [Source:NCBI gene;Acc:100347411]
ENSOCUG00000009838	7:102882978-103009799	2.5507	3.71888	0.543976	0.857528	0.03645	0.797572	no	protein_coding	FIGN	fidgetin, microtubule severing factor [Source:NCBI gene;Acc:100346621]
ENSOCUG00000005298	GL019228:94290-101610	7.6417	4.63887	-0.72012	-0.886236	0.03675	0.797902	no	protein_coding	KLK11	kallikrein related peptidase 11 [Source:HGNC Symbol;Acc:HGNC:6359]
ENSOCUG00000005865	GL018988:129-108057	19.893	14.2537	-0.480932	-0.867161	0.0366	0.797902	no	protein_coding	SCUBE1	signal peptide, CUB domain and EGF like domain containing 1 [Source:HGNC Symbol;Acc:HGNC:13441]
ENSOCUG00000012811	GL018749:1281345-1458335	5.68008	4.25674	-0.416164	-0.849255	0.0367	0.797902	no	protein_coding	SMOC1	SPARC related modular calcium binding 1 [Source:NCBI gene;Acc:100345800]
ENSOCUG00000015281	2:112111335-112113253	0.281121	0.0909072	-1.62872	-0.906134	0.0367	0.797902	no	protein_coding	-	chromosome 2 open reading frame, human C2orf81 [Source:NCBI gene;Acc:100349644]
ENSOCUG00000023327	2:1527624-1527960	73.0025	48.0215	-0.604267	-0.823659	0.0366	0.797902	no	protein_coding	-	60S ribosomal protein L39 [Source:NCBI gene;Acc:108178776]
ENSOCUG00000010962	9:62739319-62855649	1.1864	1.72743	0.542039	0.867253	0.03695	0.799611	no	protein_coding	GREB1L	GREB1 like retinoic acid receptor coactivator [Source:HGNC Symbol;Acc:HGNC:31042]
ENSOCUG00000014926	GL018738:1448094-1451319	39.728	29.2288	-0.442767	-0.842854	0.0369	0.799611	no	protein_coding	-
ENSOCUG00000015621	GL018743:1019046-1057455	68.8488	89.0753	0.371595	0.830345	0.037	0.799611	no	protein_coding	GPT2	glutamic--pyruvic transaminase 2 [Source:HGNC Symbol;Acc:HGNC:18062]
ENSOCUG00000014121	GL018714:763992-769061	7.2901	5.18353	-0.492005	-0.837036	0.0371	0.800537	no	protein_coding	B4GALNT1	beta-1,4-N-acetyl-galactosaminyltransferase 1 [Source:NCBI gene;Acc:100340284]
ENSOCUG00000025013	16:66514810-66519691	2.67786	1.68748	-0.66621	-0.856871	0.0373	0.80238	no	protein_coding	SLC45A3	solute carrier family 45 member 3 [Source:NCBI gene;Acc:100347920]
ENSOCUG00000027374	1:98605265-98616808	3.01137	2.16414	-0.476625	-0.804721	0.03725	0.80238	no	protein_coding	-
ENSOCUG00000006597	15:24150670-24212047	0.645964	0.981682	0.603802	0.839534	0.0374	0.803297	no	protein_coding	CLGN	calmegin [Source:NCBI gene;Acc:100354203]
ENSOCUG00000013019	1:55498784-55555529	15.2131	11.7947	-0.367181	-0.842241	0.03755	0.804052	no	protein_coding	-	tight junction protein 2 [Source:NCBI gene;Acc:100356517]
ENSOCUG00000021808	GL018746:59843-71959	26.3303	20.2814	-0.376571	-0.852877	0.0375	0.804052	no	protein_coding	TMED3	transmembrane p24 trafficking protein 3 [Source:HGNC Symbol;Acc:HGNC:28889]
ENSOCUG00000005505	19:40019785-40081612	0.626185	0.397107	-0.657059	-0.840493	0.03765	0.804963	no	protein_coding	SRCIN1	SRC kinase signaling inhibitor 1 [Source:HGNC Symbol;Acc:HGNC:29506]
ENSOCUG00000023989	2:98469700-98477100	14.9796	7.2255	-1.05183	-0.885488	0.03795	0.81014	no	protein_coding	-
ENSOCUG00000001173	14:55432551-55548462	8.85767	6.27465	-0.497393	-0.835135	0.0383	0.815126	no	protein_coding	-
ENSOCUG00000011752	17:16983365-17029463	12.7429	16.9327	0.410113	0.840222	0.03825	0.815126	no	protein_coding	PYGO1	pygopus family PHD finger 1 [Source:NCBI gene;Acc:100342223]
ENSOCUG00000001075	2:147494634-147504434	1.18997	0.614235	-0.954068	-0.871003	0.03845	0.815839	no	protein_coding	-	MORN repeat containing 2 [Source:NCBI gene;Acc:100356867]
ENSOCUG00000003832	1:16010017-16133075	8.09313	6.24755	-0.373406	-0.846142	0.0384	0.815839	no	protein_coding	-	SH2 domain containing adaptor protein B [Source:NCBI gene;Acc:100338867]
ENSOCUG00000024048	GL018831:432799-439131	63.1254	47.0306	-0.42462	-0.840342	0.0386	0.817783	no	protein_coding	MYL10	myosin light chain 10 [Source:NCBI gene;Acc:100341579]
ENSOCUG00000027378	GL018878:166736-168016	36.4806	27.686	-0.397973	-0.831837	0.03875	0.819721	no	protein_coding	-
ENSOCUG00000012349	9:16264902-16293701	3.30093	2.52118	-0.388775	-0.836201	0.0389	0.820415	no	protein_coding	-	collagen type VII alpha 1 chain [Source:NCBI gene;Acc:100356561]
ENSOCUG00000023658	7:110490087-110510634	0.555274	0.270568	-1.03721	-0.764697	0.0389	0.820415	no	protein_coding	ERICH2	glutamate rich 2 [Source:NCBI gene;Acc:100348314]
ENSOCUG00000024121	9:65300875-65324545	1.78179	2.89739	0.701428	0.819378	0.039	0.821287	no	protein_coding	-	calcium binding tyrosine phosphorylation regulated [Source:NCBI gene;Acc:100348069]
ENSOCUG00000013544	GL018853:142393-192224	0.696995	0.370883	-0.910184	-0.853477	0.03915	0.821974	no	protein_coding	ATP6V0A4	ATPase H+ transporting V0 subunit a4 [Source:NCBI gene;Acc:100347541]
ENSOCUG00000016243	5:12893441-12894623	106.579	200.515	0.911794	0.80791	0.0391	0.821974	no	protein_coding	MT3	metallothionein 3 [Source:NCBI gene;Acc:100009025]
ENSOCUG00000004305	9:14262528-14344237	39.2832	52.447	0.416946	0.831187	0.03985	0.831683	no	protein_coding	FYCO1	FYVE and coiled-coil domain containing 1 [Source:NCBI gene;Acc:100349917]
ENSOCUG00000013004	12:36982743-37042447	0.310438	0.166017	-0.902977	-0.846297	0.0398	0.831683	no	protein_coding	ADGRF2	adhesion G protein-coupled receptor F2 [Source:NCBI gene;Acc:100342206]
ENSOCUG00000015151	14:31954326-31975179	0.545147	0.176932	-1.62345	-0.916984	0.03985	0.831683	no	protein_coding	NME9	NME/NM23 family member 9 [Source:NCBI gene;Acc:100352179]
ENSOCUG00000026874	19:13953498-13980998	0.615168	0.327677	-0.908705	-0.849939	0.0398	0.831683	no	protein_coding	TEKT1	tektin 1 [Source:NCBI gene;Acc:100348514]
ENSOCUG00000006437	19:44604972-44613499	0.522707	0.234195	-1.15829	-0.880034	0.0403	0.838575	no	protein_coding	RUNDC3A	RUN domain containing 3A [Source:HGNC Symbol;Acc:HGNC:16984]
ENSOCUG00000010113	12:83665582-83666575	11.2898	15.6373	0.469977	0.843948	0.0403	0.838575	no	pseudogene	-
ENSOCUG00000005255	1:104201273-104234371	29.6869	22.7295	-0.385256	-0.831535	0.0404	0.839409	no	protein_coding	IL18	interleukin 18 [Source:NCBI gene;Acc:100144338]
ENSOCUG00000000012	2:159625541-159652903	71.1479	91.0169	0.355314	0.832164	0.04075	0.845427	no	protein_coding	-	hydroxyacyl-CoA dehydrogenase trifunctional multienzyme complex subunit beta [Source:NCBI gene;Acc:100355110]
ENSOCUG00000013150	12:1278853-1313511	39.4249	29.9239	-0.397808	-0.828931	0.041	0.8481	no	protein_coding	DSP	desmoplakin [Source:NCBI gene;Acc:100354434]
ENSOCUG00000016132	19:42519116-42523024	103.853	81.1098	-0.3566	-0.826791	0.04095	0.8481	no	protein_coding	KRT19	keratin, type I cytoskeletal 19 [Source:NCBI gene;Acc:100344434]
ENSOCUG00000021548	15:75065544-75066066	0.267755	0.869244	1.69884	0.984932	0.0411	0.848915	no	protein_coding	-
ENSOCUG00000017322	4:39637900-39660146	18.0865	14.0615	-0.363158	-0.831479	0.04125	0.850758	no	protein_coding	ERBB3	erb-b2 receptor tyrosine kinase 3 [Source:NCBI gene;Acc:100008807]
ENSOCUG00000000721	1:174740453-174835888	6.14313	4.61545	-0.412502	-0.83164	0.0417	0.851264	no	protein_coding	PAMR1	peptidase domain containing associated with muscle regeneration 1 [Source:NCBI gene;Acc:100350313]
ENSOCUG00000002965	19:38244889-38272604	9.58776	12.524	0.385431	0.80315	0.0416	0.851264	no	protein_coding	ZNF652	zinc finger protein 652 [Source:NCBI gene;Acc:100349345]
ENSOCUG00000005175	13:7171449-7208419	21.8144	17.1444	-0.347544	-0.812131	0.04145	0.851264	no	protein_coding	QSOX1	quiescin sulfhydryl oxidase 1 [Source:NCBI gene;Acc:100350171]
ENSOCUG00000013236	19:42816235-42843600	1.36734	0.771961	-0.824773	-0.848822	0.0417	0.851264	no	protein_coding	TTC25	tetratricopeptide repeat domain 25 [Source:NCBI gene;Acc:100342400]
ENSOCUG00000017371	4:39724452-39727814	1073.94	811.123	-0.404927	-0.842441	0.04165	0.851264	no	protein_coding	MYL6	myosin light polypeptide 6 [Source:NCBI gene;Acc:100349824]
ENSOCUG00000017388	GL018717:625-1859	336.332	262.665	-0.356664	-0.827595	0.0416	0.851264	no	protein_coding	COX8A	cytochrome c oxidase subunit 8A, mitochondrial [Source:NCBI gene;Acc:100343255]
ENSOCUG00000021956	4:64255121-64255676	1.07712	2.33168	1.11419	0.847338	0.04145	0.851264	no	protein_coding	-
ENSOCUG00000004834	13:70004251-70014317	28.8162	22.408	-0.362863	-0.825758	0.0419	0.853655	no	protein_coding	F3	coagulation factor III, tissue factor [Source:NCBI gene;Acc:100009127]
ENSOCUG00000013647	18:44028262-44138724	16.225	20.7651	0.355941	0.812123	0.042	0.853655	no	protein_coding	SORBS1	sorbin and SH3 domain containing 1 [Source:HGNC Symbol;Acc:HGNC:14565]
ENSOCUG00000023983	2:98660776-98661251	2.21754	0.663341	-1.74114	-1.17458	0.04195	0.853655	no	protein_coding	-
ENSOCUG00000015523	1:95120553-95190253	1.90863	1.31189	-0.540897	-0.809795	0.0421	0.854447	no	protein_coding	JHY	junctional cadherin complex regulator [Source:HGNC Symbol;Acc:HGNC:26288]
ENSOCUG00000029605	GL019656:34760-36750	13.708	6.59905	-1.05468	-0.9225	0.0423	0.857264	no	protein_coding	-	odorant-binding protein [Source:NCBI gene;Acc:103347146]
ENSOCUG00000012116	4:18181728-18214003	1.97008	1.26886	-0.634727	-0.809603	0.0424	0.858049	no	protein_coding	OVOL2	ovo like zinc finger 2 [Source:NCBI gene;Acc:100356789]
ENSOCUG00000004081	19:24801647-24810100	0.460875	0.228684	-1.01102	-0.755034	0.0427	0.862873	no	protein_coding	GAS2L2	growth arrest specific 2 like 2 [Source:NCBI gene;Acc:100353961]
ENSOCUG00000008346	7:87881469-87920992	2.69017	1.71931	-0.64587	-0.826123	0.0428	0.863647	no	protein_coding	LYPD6B	LY6/PLAUR domain containing 6B [Source:NCBI gene;Acc:100348392]
ENSOCUG00000012841	GL018750:585793-603692	2.4162	4.12911	0.773091	0.837002	0.04295	0.864184	no	protein_coding	-	prostaglandin-E(2) 9-reductase [Source:NCBI gene;Acc:100351958]
ENSOCUG00000014013	9:15492258-15529139	2.13817	1.48458	-0.526324	-0.796816	0.04295	0.864184	no	protein_coding	CSPG5	chondroitin sulfate proteoglycan 5 [Source:NCBI gene;Acc:100353528]
ENSOCUG00000002180	18:9684878-9764143	12.8655	10.1559	-0.341193	-0.802651	0.0431	0.865958	no	protein_coding	DLG5	discs large MAGUK scaffold protein 5 [Source:NCBI gene;Acc:100354463]
ENSOCUG00000028039	4:12352370-12366948	5.79784	4.16079	-0.478655	-0.826058	0.0433	0.86873	no	protein_coding	CHGB	chromogranin B [Source:NCBI gene;Acc:100340647]
ENSOCUG00000029220	GL018764:1146001-1201961	0.704639	0.249481	-1.49796	-0.911378	0.0434	0.86949	no	protein_coding	-
ENSOCUG00000028094	GL018738:1362468-1377777	1.73361	0.996468	-0.798884	-0.844446	0.04365	0.873249	no	protein_coding	PRC1	protein regulator of cytokinesis 1 [Source:HGNC Symbol;Acc:HGNC:9341]
ENSOCUG00000022093	GL018934:58770-95287	18.5991	13.1585	-0.499237	-0.800543	0.04395	0.876746	no	protein_coding	ACAN	aggrecan [Source:NCBI gene;Acc:100009079]
ENSOCUG00000026184	2:166560863-166676669	2.32679	1.69016	-0.461182	-0.809673	0.04395	0.876746	no	protein_coding	VSNL1	visinin like 1 [Source:NCBI gene;Acc:100354263]
ENSOCUG00000003773	9:76133466-76225121	31.8801	40.7052	0.352554	0.81778	0.04415	0.876988	no	protein_coding	DTNA	dystrobrevin alpha [Source:HGNC Symbol;Acc:HGNC:3057]
ENSOCUG00000007472	GL018840:384609-431258	60.5898	46.1551	-0.392587	-0.819481	0.04415	0.876988	no	protein_coding	-
ENSOCUG00000021747	13:99337542-99424779	0.706652	0.406122	-0.799087	-0.83861	0.04415	0.876988	no	protein_coding	WDR78	WD repeat domain 78 [Source:NCBI gene;Acc:100351421]
ENSOCUG00000003722	3:122696118-122945695	7.00101	9.0714	0.373761	0.805104	0.04465	0.883162	no	protein_coding	ANGPT1	angiopoietin 1 [Source:NCBI gene;Acc:100342781]
ENSOCUG00000006634	16:19356810-19438137	23.9145	17.4424	-0.455288	-0.802274	0.04455	0.883162	no	protein_coding	-	family with sequence similarity 107 member B [Source:NCBI gene;Acc:100341804]
ENSOCUG00000022483	GL019770:0-282	1591.22	1254.81	-0.342662	-0.810437	0.0446	0.883162	no	protein_coding	-
ENSOCUG00000000094	GL018940:336240-359467	6.5475	8.7659	0.420959	0.821192	0.04475	0.883891	no	protein_coding	-
ENSOCUG00000008329	3:12993929-13213958	4.60729	6.03919	0.390438	0.815822	0.045	0.885807	no	protein_coding	ADAMTS19	ADAM metallopeptidase with thrombospondin type 1 motif 19 [Source:NCBI gene;Acc:100357897]
ENSOCUG00000008956	19:32193826-32221369	12.616	16.2139	0.361979	0.807508	0.0451	0.885807	no	protein_coding	PCTP	phosphatidylcholine transfer protein [Source:NCBI gene;Acc:100358980]
ENSOCUG00000017145	12:57542916-57640008	0.345397	0.708553	1.03662	0.746848	0.04505	0.885807	no	protein_coding	B3GAT2	beta-1,3-glucuronyltransferase 2 [Source:NCBI gene;Acc:100349666]
ENSOCUG00000023297	1:7508083-7599054	1.9145	2.87145	0.584813	0.82739	0.04495	0.885807	no	protein_coding	FSD1L	fibronectin type III and SPRY domain containing 1 like [Source:NCBI gene;Acc:100358312]
ENSOCUG00000002595	11:35506668-35578649	4.56262	6.56885	0.525778	0.817567	0.04535	0.88947	no	protein_coding	ANKRD33B	ankyrin repeat domain 33B [Source:NCBI gene;Acc:100345083]
ENSOCUG00000016178	8:12787676-12810242	3.79056	2.35097	-0.689153	-0.774374	0.0455	0.891164	no	protein_coding	-	single-pass membrane protein with coiled-coil domains 2 [Source:NCBI gene;Acc:103348962]
ENSOCUG00000004245	GL018791:308087-347421	0.446186	0.206769	-1.10962	-0.862949	0.04585	0.896765	no	protein_coding	-	chloride channel protein ClC-Ka [Source:NCBI gene;Acc:100343764]
ENSOCUG00000010329	GL019624:20306-25155	7.68228	5.59901	-0.456364	-0.796726	0.04595	0.897467	no	protein_coding	TRIM65	tripartite motif containing 65 [Source:HGNC Symbol;Acc:HGNC:27316]
ENSOCUG00000006994	13:31979676-31982503	49.9148	39.4639	-0.338933	-0.785831	0.0463	0.903043	no	protein_coding	F11R	F11 receptor [Source:NCBI gene;Acc:100340669]
ENSOCUG00000014850	7:98994984-99081899	14.896	19.1753	0.364329	0.805405	0.0465	0.904425	no	protein_coding	ITGB6	integrin subunit beta 6 [Source:HGNC Symbol;Acc:HGNC:6161]
ENSOCUG00000015312	1:112364650-112640040	34.8576	44.465	0.351195	0.797273	0.04645	0.904425	no	protein_coding	PDGFD	platelet derived growth factor D [Source:NCBI gene;Acc:100008912]
ENSOCUG00000008578	5:34989103-35001629	1.5715	1.00706	-0.641989	-0.794569	0.0466	0.905113	no	protein_coding	DYNLRB2	dynein light chain roadblock-type 2 [Source:NCBI gene;Acc:100354856]
ENSOCUG00000017797	GL018750:738742-756984	0.0656233	0.269299	2.03693	0.866343	0.04695	0.910648	no	protein_coding	-
ENSOCUG00000005145	10:19714782-19825887	15.2562	19.5649	0.358869	0.812881	0.04705	0.911325	no	protein_coding	EEPD1	endonuclease/exonuclease/phosphatase family domain containing 1 [Source:NCBI gene;Acc:100350823]
ENSOCUG00000008430	X:48098085-48127813	0.369574	0.200532	-0.882031	-0.818966	0.04745	0.916538	no	protein_coding	FAM155B	family with sequence similarity 155 member B [Source:NCBI gene;Acc:100344608]
ENSOCUG00000011838	15:76296315-76299497	0.285972	0.140001	-1.03044	-0.758032	0.04745	0.916538	no	protein_coding	CXCL5	alveolar macrophage chemotactic factor-like [Source:NCBI gene;Acc:100008716]
ENSOCUG00000007955	1:154523038-154719439	21.9184	28.4187	0.374702	0.807335	0.0476	0.918169	no	protein_coding	TEAD1	TEA domain transcription factor 1 [Source:NCBI gene;Acc:100349978]
ENSOCUG00000026502	8:32909951-32917220	2.12005	0.756104	-1.48744	-0.91931	0.04775	0.919795	no	protein_coding	LRRC23	leucine rich repeat containing 23 [Source:NCBI gene;Acc:100348397]
ENSOCUG00000012438	9:14928902-15010936	11.2119	8.64454	-0.375169	-0.819282	0.04795	0.922379	no	protein_coding	NBEAL2	neurobeachin like 2 [Source:NCBI gene;Acc:100352254]
ENSOCUG00000000457	GL018717:2469706-2474655	5.65513	2.18275	-1.37341	-1.46168	0.0481	0.922729	no	protein_coding	-	Oryctolagus cuniculus lipophilin AS (LOC100008793), mRNA. [Source:RefSeq mRNA;Acc:NM_001082093]
ENSOCUG00000021227	GL018741:175375-176044	1.13848	2.80264	1.29967	0.793165	0.04805	0.922729	no	protein_coding	-
ENSOCUG00000023393	1:50793951-50794914	1.03941	1.90807	0.876353	0.767829	0.0482	0.923383	no	pseudogene	-
ENSOCUG00000000653	17:41320477-41326188	509.367	680.945	0.418832	0.7691	0.0484	0.924684	no	protein_coding	NDRG2	NDRG family member 2 [Source:NCBI gene;Acc:100351595]
ENSOCUG00000009909	GL018798:460118-466866	13.2331	9.91091	-0.417059	-0.815423	0.04835	0.924684	no	protein_coding	PHYHIP	phytanoyl-CoA 2-hydroxylase interacting protein [Source:HGNC Symbol;Acc:HGNC:16865]
ENSOCUG00000001912	9:16129194-16147911	20.911	16.5205	-0.340006	-0.794901	0.0486	0.924721	no	protein_coding	PLXNB1	plexin B1 [Source:NCBI gene;Acc:100342042]
ENSOCUG00000006107	17:340305-349951	1.73697	1.20938	-0.522307	-0.774295	0.04855	0.924721	no	protein_coding	GRAMD2A	GRAM domain containing 2A [Source:HGNC Symbol;Acc:HGNC:27287]
ENSOCUG00000023306	19:37783650-37793713	1.62166	0.797843	-1.0233	-0.804306	0.0486	0.924721	no	protein_coding	TAC4	tachykinin 4 [Source:NCBI gene;Acc:100008925]
ENSOCUG00000006594	GL018701:1264110-1290923	91.9192	118.025	0.360657	0.805803	0.0489	0.92604	no	protein_coding	ETFDH	electron transfer flavoprotein dehydrogenase [Source:NCBI gene;Acc:100340346]
ENSOCUG00000015908	19:49628167-49628362	41.1506	13.7097	-1.58572	-0.908929	0.04895	0.92604	no	protein_coding	-	chromosome 19 open reading frame, human C17orf58 [Source:NCBI gene;Acc:100358640]
ENSOCUG00000017124	7:20941550-20972254	23.5869	29.9129	0.342782	0.795886	0.049	0.92604	no	protein_coding	ASB15	ankyrin repeat and SOCS box containing 15 [Source:NCBI gene;Acc:100339061]
ENSOCUG00000022888	2:27709551-27710106	132.479	178.252	0.428153	0.806385	0.0489	0.92604	no	protein_coding	-
ENSOCUG00000028013	GL019409:19354-62766	0.33649	0.167341	-1.00778	-0.791052	0.0488	0.92604	no	protein_coding	-
ENSOCUG00000013629	GL018949:71936-101960	91.2078	59.1512	-0.62475	-0.828104	0.0491	0.92668	no	protein_coding	COL2A1	collagen type II alpha 1 chain [Source:NCBI gene;Acc:100009005]
ENSOCUG00000014989	GL018845:40717-42045	345.991	274.164	-0.335696	-0.781796	0.0492	0.927317	no	protein_coding	-	H3 histone, family 3B [Source:NCBI gene;Acc:100341225]
ENSOCUG00000002893	GL018745:150246-161792	3.42903	1.90069	-0.851279	-0.798398	0.04955	0.931097	no	protein_coding	C7orf57	chromosome 7 open reading frame 57 [Source:HGNC Symbol;Acc:HGNC:22247]
ENSOCUG00000005664	16:36665392-36705189	34.2078	42.9744	0.329153	0.776626	0.0496	0.931097	no	protein_coding	GNPAT	glyceronephosphate O-acyltransferase [Source:NCBI gene;Acc:100353451]
ENSOCUG00000011141	GL018805:349815-374936	2.90209	2.17598	-0.41543	-0.775694	0.04955	0.931097	no	protein_coding	RET	ret proto-oncogene [Source:HGNC Symbol;Acc:HGNC:9967]
ENSOCUG00000017398	GL019418:62788-64321	0.638186	0.239782	-1.41225	-0.854219	0.04975	0.932663	no	protein_coding	PSAPL1	prosaposin like 1 [Source:NCBI gene;Acc:100338800]
ENSOCUG00000012172	GL018737:519349-541944	0.860328	0.38761	-1.15028	-0.80513	0.05005	0.937032	no	protein_coding	SAXO2	stabilizer of axonemal microtubules 2 [Source:HGNC Symbol;Acc:HGNC:33727]
ENSOCUG00000008253	7:127827796-127896378	22.2691	28.0575	0.333346	0.785276	0.0504	0.941069	no	protein_coding	TFPI	tissue factor pathway inhibitor [Source:NCBI gene;Acc:100009401]
ENSOCUG00000025879	7:7858459-7886104	7.00677	5.40244	-0.37514	-0.803605	0.0504	0.941069	no	protein_coding	ARHGEF5	Rho guanine nucleotide exchange factor 5 [Source:NCBI gene;Acc:100356288]
ENSOCUG00000003452	15:61770523-61786327	18.7816	24.5353	0.385538	0.788407	0.05065	0.943222	no	protein_coding	PPM1K	protein phosphatase, Mg2+/Mn2+ dependent 1K [Source:NCBI gene;Acc:100340852]
ENSOCUG00000004750	3:117029606-117182222	5.21731	3.80993	-0.45354	-0.781529	0.0506	0.943222	no	protein_coding	GRHL2	grainyhead like transcription factor 2 [Source:NCBI gene;Acc:100359115]
ENSOCUG00000002990	X:33056570-33061324	0.733512	1.5918	1.11776	0.831625	0.0509	0.944111	no	protein_coding	-	sperm acrosome-associated protein 5 [Source:NCBI gene;Acc:100342234]
ENSOCUG00000014127	GL018739:1901646-1932164	14.7632	11.5062	-0.359592	-0.799204	0.0508	0.944111	no	protein_coding	TNFRSF1B	TNF receptor superfamily member 1B [Source:NCBI gene;Acc:100349872]
ENSOCUG00000023764	14:106551992-106585752	70.5324	54.1548	-0.381199	-0.797858	0.0509	0.944111	no	protein_coding	CCDC80	coiled-coil domain containing 80 [Source:NCBI gene;Acc:100348411]
ENSOCUG00000000197	2:111600963-111721018	39.5714	50.6968	0.357437	0.787933	0.05105	0.94564	no	protein_coding	HK2	hexokinase 2 [Source:NCBI gene;Acc:100338214]
ENSOCUG00000002017	GL018798:531954-534496	18.5929	13.4471	-0.467462	-0.797385	0.0512	0.945917	no	protein_coding	REEP4	receptor accessory protein 4 [Source:HGNC Symbol;Acc:HGNC:26176]
ENSOCUG00000010856	GL018704:982428-989232	6.08275	4.12796	-0.559296	-0.794556	0.0512	0.945917	no	protein_coding	ZC3H12A	zinc finger CCCH-type containing 12A [Source:HGNC Symbol;Acc:HGNC:26259]
ENSOCUG00000002824	19:13669352-13758950	1.16376	0.835533	-0.47802	-0.779273	0.05145	0.948034	no	protein_coding	PITPNM3	PITPNM family member 3 [Source:NCBI gene;Acc:100352958]
ENSOCUG00000006168	GL018881:158624-169328	4.43521	2.8845	-0.620681	-0.801819	0.05145	0.948034	no	protein_coding	KCNN4	potassium calcium-activated channel subfamily N member 4 [Source:HGNC Symbol;Acc:HGNC:6293]
ENSOCUG00000016222	12:129681217-129727994	53.235	67.3652	0.339629	0.777751	0.0516	0.949548	no	protein_coding	TXLNB	taxilin beta [Source:HGNC Symbol;Acc:HGNC:21617]
ENSOCUG00000001211	14:103254944-103257146	17.1866	24.7724	0.527447	0.766578	0.0518	0.951906	no	protein_coding	-	ATPase inhibitor, mitochondrial-like [Source:NCBI gene;Acc:100339409]
ENSOCUG00000017310	5:11873712-11917538	4.40621	5.65895	0.360996	0.793957	0.0519	0.951906	no	protein_coding	SLC6A2	solute carrier family 6 member 2 [Source:NCBI gene;Acc:100341516]
ENSOCUG00000017330	7:169768906-169827539	0.673367	0.267101	-1.33401	-0.850057	0.052	0.951906	no	protein_coding	-
ENSOCUG00000021209	5:12927624-12929020	92.1656	123.492	0.422114	0.790581	0.05195	0.951906	no	protein_coding	-	metallothionein-2D [Source:NCBI gene;Acc:100343557]
ENSOCUG00000006098	15:60018334-60102082	0.694315	1.01061	0.541566	0.780904	0.05245	0.953909	no	protein_coding	MMRN1	multimerin 1 [Source:NCBI gene;Acc:100357410]
ENSOCUG00000007866	GL018816:27181-44761	5.15033	4.0295	-0.354063	-0.789926	0.05235	0.953909	no	protein_coding	G6PD	glucose-6-phosphate dehydrogenase [Source:HGNC Symbol;Acc:HGNC:4057]
ENSOCUG00000014245	GL018866:599016-614005	9.91331	7.80092	-0.345722	-0.78613	0.05245	0.953909	no	protein_coding	METRNL	meteorin like, glial cell differentiation regulator [Source:NCBI gene;Acc:100347364]
ENSOCUG00000025297	GL018747:692120-692513	13.3199	7.30186	-0.867249	-0.799624	0.05235	0.953909	no	protein_coding	-	histone H2A type 1 [Source:NCBI gene;Acc:103345138]
ENSOCUG00000027112	9:17301827-17302286	1471.21	1127.07	-0.384428	-0.771649	0.05235	0.953909	no	protein_coding	-	60S ribosomal protein L28 [Source:NCBI gene;Acc:100358162]
ENSOCUG00000001575	GL018989:139744-158242	9.0151	6.41993	-0.489786	-0.77173	0.05265	0.954736	no	protein_coding	SLC9A3R1	SLC9A3 regulator 1 [Source:HGNC Symbol;Acc:HGNC:11075]
ENSOCUG00000015904	9:20184802-20207587	37.7071	29.8651	-0.336374	-0.780832	0.0527	0.954736	no	protein_coding	TKT	transketolase [Source:NCBI gene;Acc:100350406]
ENSOCUG00000025320	GL019267:4545-25493	3.10122	2.21971	-0.482467	-0.782715	0.0526	0.954736	no	protein_coding	PHLDB3	pleckstrin homology like domain family B member 3 [Source:HGNC Symbol;Acc:HGNC:30499]
ENSOCUG00000012518	9:72326346-72367178	14.1562	10.9922	-0.364944	-0.770643	0.05285	0.955886	no	protein_coding	DSC2	desmocollin 2 [Source:NCBI gene;Acc:100344572]
ENSOCUG00000026610	19:32253365-32253767	72.7082	96.6113	0.410075	0.767927	0.0529	0.955886	no	protein_coding	TMEM100	transmembrane protein 100 [Source:NCBI gene;Acc:100359238]
ENSOCUG00000016642	2:6570948-6622803	7.00385	5.39679	-0.376045	-0.77413	0.05335	0.962775	no	protein_coding	PROM1	prominin 1 [Source:NCBI gene;Acc:100354342]
ENSOCUG00000021172	AAGW02082218:0-3248	13.7539	10.4262	-0.399629	-0.783509	0.05345	0.963338	no	protein_coding	-
ENSOCUG00000017133	X:48983414-48996453	0.289684	0.161928	-0.839133	-0.730525	0.0538	0.96468	no	protein_coding	GDPD2	glycerophosphodiester phosphodiesterase domain containing 2 [Source:NCBI gene;Acc:100346403]
ENSOCUG00000021142	14:55976820-55977903	2.38221	3.77353	0.663616	0.785155	0.0537	0.96468	no	pseudogene	-
ENSOCUG00000024805	10:31096227-31273804	0.488641	0.287628	-0.764572	-0.798352	0.0536	0.96468	no	protein_coding	COL28A1	collagen type XXVIII alpha 1 chain [Source:NCBI gene;Acc:100350085]
ENSOCUG00000025173	GL018956:72999-114592	13.193	10.1558	-0.377463	-0.792039	0.0538	0.96468	no	protein_coding	TMCO3	transmembrane and coiled-coil domains 3 [Source:HGNC Symbol;Acc:HGNC:20329]
ENSOCUG00000013946	GL018752:1487256-1499223	13.291	9.90386	-0.424384	-0.785178	0.05415	0.969714	no	protein_coding	PHKG2	phosphorylase kinase catalytic subunit gamma 2 [Source:NCBI gene;Acc:100355661]
ENSOCUG00000008181	GL018701:8382494-8501789	30.9557	24.4112	-0.342664	-0.786565	0.05455	0.973144	no	protein_coding	-	carboxypeptidase E [Source:NCBI gene;Acc:108175425]
ENSOCUG00000026547	GL018881:64270-76782	3.45547	2.48047	-0.478273	-0.769624	0.05455	0.973144	no	protein_coding	CADM4	cell adhesion molecule 4 [Source:HGNC Symbol;Acc:HGNC:30825]
ENSOCUG00000029701	21:5918408-5959567	3.60098	5.21681	0.534781	0.778453	0.05445	0.973144	no	protein_coding	TMEM120B	transmembrane protein 120B [Source:NCBI gene;Acc:103345082]
ENSOCUG00000021126	5:12908616-12909375	36.1483	23.7522	-0.605869	-0.778595	0.0547	0.974579	no	protein_coding	-	Metallothionein-2A [Source:NCBI gene;Acc:100343299]
ENSOCUG00000011529	AAGW02081479:6096-20519	21.3705	16.7268	-0.353458	-0.789529	0.0548	0.97512	no	protein_coding	-
ENSOCUG00000017527	4:64256537-64494257	0.75209	0.497677	-0.595695	-0.76364	0.05515	0.97886	no	protein_coding	LRRIQ1	leucine rich repeats and IQ motif containing 1 [Source:NCBI gene;Acc:100339224]
ENSOCUG00000023857	GL018782:227103-240548	100.193	126.608	0.337597	0.7565	0.0551	0.97886	no	protein_coding	SCN4B	sodium voltage-gated channel beta subunit 4 [Source:HGNC Symbol;Acc:HGNC:10592]
ENSOCUG00000003882	4:8316292-8328730	1.75201	1.13904	-0.621197	-0.79671	0.05525	0.979394	no	protein_coding	SLC52A3	solute carrier family 52 member 3 [Source:NCBI gene;Acc:100348056]
ENSOCUG00000016039	9:76695441-76701806	3.65226	5.7171	0.646494	0.746083	0.0554	0.980811	no	protein_coding	ZNF396	zinc finger protein 396 [Source:HGNC Symbol;Acc:HGNC:18824]
ENSOCUG00000012117	14:158269484-158340947	5.08923	6.48217	0.349029	0.761252	0.05555	0.981869	no	protein_coding	LTN1	listerin E3 ubiquitin protein ligase 1 [Source:NCBI gene;Acc:100340169]
ENSOCUG00000024054	GL019580:3461-37489	8.09508	6.22829	-0.378208	-0.783632	0.0556	0.981869	no	protein_coding	-
ENSOCUG00000017576	GL018867:451373-462285	8.10007	6.43755	-0.331423	-0.757419	0.0559	0.985924	no	protein_coding	ARRDC1	arrestin domain containing 1 [Source:HGNC Symbol;Acc:HGNC:28633]
ENSOCUG00000014321	17:56290006-56303043	13.798	10.2028	-0.435494	-0.768877	0.056	0.986445	no	protein_coding	PAX9	paired box 9 [Source:HGNC Symbol;Acc:HGNC:8623]
ENSOCUG00000016448	1:19113236-19114891	16.1891	12.2451	-0.402823	-0.773204	0.0561	0.986965	no	protein_coding	CCL21	C-C motif chemokine ligand 21 [Source:NCBI gene;Acc:100144337]
ENSOCUG00000027338	AAGW02080430:32389-33037	8.09747	4.11154	-0.977793	-0.828459	0.0562	0.987484	no	protein_coding	-
ENSOCUG00000000611	19:42713268-42719450	43.8452	34.7858	-0.33392	-0.759937	0.0564	0.989756	no	protein_coding	FKBP10	FKBP prolyl isomerase 10 [Source:NCBI gene;Acc:100346231]
ENSOCUG00000012461	GL018704:5013184-5021256	3.86706	2.67468	-0.531872	-0.78636	0.05655	0.989908	no	protein_coding	A3GALT2	alpha 1,3-galactosyltransferase 2 [Source:NCBI gene;Acc:100339429]
ENSOCUG00000028032	4:33533045-33536203	27.5195	21.4354	-0.360459	-0.784087	0.05655	0.989908	no	protein_coding	-	tubulin alpha-1C chain [Source:NCBI gene;Acc:100357567]
ENSOCUG00000008620	7:97686481-97708172	0.915069	1.66246	0.861367	0.766787	0.0568	0.993043	no	protein_coding	DAPL1	death associated protein like 1 [Source:NCBI gene;Acc:100358349]
ENSOCUG00000015193	GL019120:35314-70775	6.11092	4.72691	-0.370492	-0.778994	0.05715	0.996673	no	protein_coding	SLC45A4	solute carrier family 45 member 4 [Source:HGNC Symbol;Acc:HGNC:29196]
ENSOCUG00000025589	GL018791:199831-203199	6.10656	4.26082	-0.519231	-0.768654	0.0571	0.996673	no	protein_coding	-
ENSOCUG00000012120	3:33118051-33137847	1852.34	1260.72	-0.555098	-0.761933	0.0575	0.999045	no	protein_coding	SPARC	secreted protein acidic and cysteine rich [Source:NCBI gene;Acc:100009355]
ENSOCUG00000013550	14:105558838-105583979	2.3928	3.12105	0.383329	0.760546	0.0574	0.999045	no	protein_coding	USF3	upstream transcription factor family member 3 [Source:NCBI gene;Acc:100344929]
ENSOCUG00000016848	3:39362461-39363697	1.56996	2.60054	0.728082	0.784698	0.05745	0.999045	no	protein_coding	-
ENSOCUG00000026308	GL018828:87112-88627	672.959	1491.36	1.14803	0.87347	0.05765	0.999172	no	protein_coding	-
ENSOCUG00000029512	AAGW02081907:2256-15717	1.40404	1.0289	-0.448481	-0.781179	0.0576	0.999172	no	protein_coding	-
ENSOCUG00000000003	8:37435535-37471791	0.236285	0.286151	0.27625	0.19093	0.64915	0.999836	no	protein_coding	SLC6A13	solute carrier family 6 member 13 [Source:NCBI gene;Acc:100352075]
ENSOCUG00000000004	X:35585235-35633592	7.13627	6.85709	-0.0575723	-0.124295	0.7553	0.999836	no	protein_coding	FGD1	FYVE, RhoGEF and PH domain containing 1 [Source:NCBI gene;Acc:100349862]
ENSOCUG00000000005	16:67517846-67541186	8.47229	10.0168	0.241603	0.457498	0.26285	0.999836	no	protein_coding	MDM4	MDM4, p53 regulator [Source:NCBI gene;Acc:100351683]
ENSOCUG00000000006	7:130739160-130752010	8.64465	9.32478	0.109262	0.241836	0.54475	0.999836	no	protein_coding	INPP1	inositol polyphosphate-1-phosphatase [Source:NCBI gene;Acc:100357992]
ENSOCUG00000000007	1:17829740-17838764	18.8445	22.1092	0.230503	0.328041	0.41305	0.999836	no	protein_coding	GLIPR2	GLI pathogenesis related 2 [Source:NCBI gene;Acc:100340714]
ENSOCUG00000000008	1:17822404-17824171	0.583219	0.680066	0.221639	0.184573	0.65485	0.999836	no	protein_coding	CCIN	calicin [Source:NCBI gene;Acc:100351804]
ENSOCUG00000000009	1:17781118-17804553	106.962	91.4124	-0.226634	-0.521928	0.1981	0.999836	no	protein_coding	CLTA	clathrin light chain A [Source:NCBI gene;Acc:100350456]
ENSOCUG00000000010	1:17736123-17776070	9.51632	8.36944	-0.185272	-0.386515	0.34515	0.999836	no	protein_coding	GNE	glucosamine (UDP-N-acetyl)-2-epimerase/N-acetylmannosamine kinase [Source:NCBI gene;Acc:100340455]
ENSOCUG00000000013	GL018703:42529-146086	1.35769	1.22694	-0.146088	-0.157164	0.68315	0.999836	no	protein_coding	RAD18	RAD18, E3 ubiquitin protein ligase [Source:NCBI gene;Acc:100345274]
ENSOCUG00000000014	GL019028:86632-87941	859	759.279	-0.178028	-0.365383	0.3452	0.999836	no	protein_coding	FTL	Oryctolagus cuniculus ferritin light chain (FTL), mRNA. [Source:RefSeq mRNA;Acc:NM_001101688]
ENSOCUG00000000015	GL019028:68466-85543	249.964	280.639	0.166995	0.298843	0.46155	0.999836	no	protein_coding	GYS1	Oryctolagus cuniculus glycogen synthase 1 (GYS1), mRNA. [Source:RefSeq mRNA;Acc:NM_001082023]
ENSOCUG00000000016	GL018923:9270-33805	0.361514	0.408156	0.17507	0.128955	0.7444	0.999836	no	protein_coding	-
ENSOCUG00000000017	GL018789:275657-295895	5.78018	5.87422	0.0232835	0.0528522	0.8945	0.999836	no	protein_coding	LIPE	lipase E, hormone sensitive type [Source:HGNC Symbol;Acc:HGNC:6621]
ENSOCUG00000000018	3:83214103-83214661	25.6999	26.579	0.0485256	0.0821695	0.84125	0.999836	no	protein_coding	-
ENSOCUG00000000020	9:59222990-59387265	5.85716	6.00787	0.0366537	0.0817671	0.84425	0.999836	no	protein_coding	SMCHD1	structural maintenance of chromosomes flexible hinge domain containing 1 [Source:NCBI gene;Acc:100348571]
ENSOCUG00000000021	8:8586185-8639464	19.5758	20.6532	0.0772955	0.184335	0.64555	0.999836	no	protein_coding	DNM1L	dynamin 1 like [Source:NCBI gene;Acc:100338814]
ENSOCUG00000000022	8:8573733-8585330	15.1479	14.9706	-0.0169898	-0.0356921	0.9278	0.999836	no	protein_coding	YARS2	tyrosyl-tRNA synthetase 2 [Source:NCBI gene;Acc:100338314]
ENSOCUG00000000023	8:8464307-8549166	1.79366	1.4391	-0.317742	-0.397578	0.32895	0.999836	no	protein_coding	PKP2	plakophilin 2 [Source:HGNC Symbol;Acc:HGNC:9024]
ENSOCUG00000000024	5:35461391-35487851	1.25791	1.21845	-0.0459731	-0.0550786	0.8939	0.999836	no	protein_coding	CENPN	centromere protein N [Source:NCBI gene;Acc:100339385]
ENSOCUG00000000025	14:27892005-27969469	2.0522	2.01736	-0.0247009	-0.0473911	0.90515	0.999836	no	protein_coding	SLCO2A1	solute carrier organic anion transporter family member 2A1 [Source:NCBI gene;Acc:100357243]
ENSOCUG00000000028	18:12124740-12128410	37.7618	36.1024	-0.0648349	-0.152359	0.70685	0.999836	no	protein_coding	ZNF503	zinc finger protein 503 [Source:NCBI gene;Acc:100355476]
ENSOCUG00000000030	12:60440544-60500756	5.41086	5.36873	-0.0112773	-0.0180525	0.9656	0.999836	no	protein_coding	SLC17A5	solute carrier family 17 member 5 [Source:NCBI gene;Acc:100328660]
ENSOCUG00000000031	2:41827315-41845605	0.413284	0.27021	-0.613051	-0.343652	0.3908	0.999836	no	protein_coding	PBK	PDZ binding kinase [Source:NCBI gene;Acc:100341076]
ENSOCUG00000000032	2:41580652-41634049	0.408932	0.457386	0.161549	0.175624	0.67005	0.999836	no	protein_coding	NUGGC	nuclear GTPase, germinal center associated [Source:HGNC Symbol;Acc:HGNC:33550]
ENSOCUG00000000034	2:41455580-41575710	7.03171	7.16344	0.0267761	0.0598577	0.88035	0.999836	no	protein_coding	ELP3	elongator acetyltransferase complex subunit 3 [Source:NCBI gene;Acc:100349730]
ENSOCUG00000000038	3:54091090-54167892	6.72472	7.45547	0.148826	0.286413	0.48	0.999836	no	protein_coding	CREBRF	CREB3 regulatory factor [Source:NCBI gene;Acc:100341765]
ENSOCUG00000000040	3:54179922-54197136	11.5278	11.3529	-0.0220558	-0.0325031	0.93825	0.999836	no	protein_coding	BNIP1	BCL2 interacting protein 1 [Source:NCBI gene;Acc:100342023]
ENSOCUG00000000041	3:54227301-54230480	0.697657	1.14101	0.709722	0.655018	0.10265	0.999836	no	protein_coding	NKX2-5	NK2 homeobox 5 [Source:NCBI gene;Acc:100009490]
ENSOCUG00000000045	4:77922729-77927445	0.386258	0.373987	-0.0465775	-0.0393025	0.9262	0.999836	no	protein_coding	-
ENSOCUG00000000049	14:82877843-82949571	3.55878	2.87433	-0.308156	-0.598675	0.13155	0.999836	no	protein_coding	MASP1	mannan binding lectin serine peptidase 1 [Source:NCBI gene;Acc:100009493]
ENSOCUG00000000051	3:3592473-3759883	4.86442	5.52428	0.183518	0.408428	0.3061	0.999836	no	protein_coding	DMXL1	Dmx like 1 [Source:NCBI gene;Acc:100346264]
ENSOCUG00000000055	GL018717:3272811-3278501	0.594483	0.441416	-0.429497	-0.301443	0.47365	0.999836	no	protein_coding	PPP1R32	protein phosphatase 1 regulatory subunit 32 [Source:HGNC Symbol;Acc:HGNC:28869]
ENSOCUG00000000057	GL018751:1410548-1463041	31.6568	37.073	0.227853	0.46774	0.2516	0.999836	no	protein_coding	DYNC1H1	dynein cytoplasmic 1 heavy chain 1 [Source:HGNC Symbol;Acc:HGNC:2961]
ENSOCUG00000000059	GL018702:7714562-7717796	2.65004	2.64347	-0.0035787	-0.00600099	0.98785	0.999836	no	protein_coding	-	exocyst complex component 7 [Source:NCBI gene;Acc:100340957]
ENSOCUG00000000060	1:15546195-15600217	29.4269	31.8705	0.115086	0.272617	0.49775	0.999836	no	protein_coding	TDRD7	tudor domain containing 7 [Source:NCBI gene;Acc:100338110]
ENSOCUG00000000061	12:143098858-143108925	0.526307	0.484429	-0.119621	-0.0994929	0.81115	0.999836	no	protein_coding	FBXO5	F-box protein 5 [Source:NCBI gene;Acc:100353279]
ENSOCUG00000000063	12:143115889-143130068	4.14666	4.43706	0.0976565	0.134283	0.73835	0.999836	no	protein_coding	-	mitochondrial translational release factor 1 like [Source:NCBI gene;Acc:100349253]
ENSOCUG00000000064	13:9914892-9961581	33.6716	36.9117	0.132546	0.297665	0.4534	0.999836	no	protein_coding	-	DnaJ heat shock protein family (Hsp40) member B6 [Source:NCBI gene;Acc:100351586]
ENSOCUG00000000065	11:58473198-58782794	2.55015	3.32933	0.384653	0.195743	0.69565	0.999836	no	processed_pseudogene	-
ENSOCUG00000000066	X:34098748-34100638	1.54966	1.35652	-0.192048	-0.208344	0.6085	0.999836	no	protein_coding	USP27X	ubiquitin specific peptidase 27 X-linked [Source:HGNC Symbol;Acc:HGNC:13486]
ENSOCUG00000000068	1:16286903-16471215	1.2998	1.04676	-0.312361	-0.491076	0.2108	0.999836	no	protein_coding	FRMPD1	FERM and PDZ domain containing 1 [Source:NCBI gene;Acc:100343692]
ENSOCUG00000000069	19:16636205-16650525	50.777	50.8487	0.00203734	0.0046149	0.99055	0.999836	no	protein_coding	MYO1C	myosin IC [Source:NCBI gene;Acc:100343338]
ENSOCUG00000000070	9:43180044-43181133	0.347473	0.509779	0.552972	0.378116	0.37155	0.999836	no	protein_coding	-
ENSOCUG00000000071	GL018786:973373-1007727	1.38626	1.50686	0.120338	0.220465	0.5837	0.999836	no	protein_coding	ZNF567	zinc finger protein 567 [Source:HGNC Symbol;Acc:HGNC:28696]
ENSOCUG00000000072	GL018712:588677-595563	0.930169	0.861842	-0.11007	-0.108058	0.79155	0.999836	no	protein_coding	CBLN4	cerebellin 4 precursor [Source:NCBI gene;Acc:100346408]
ENSOCUG00000000073	19:16607882-16627895	46.7601	45.2971	-0.0458605	-0.100172	0.8065	0.999836	no	protein_coding	INPP5K	inositol polyphosphate-5-phosphatase K [Source:NCBI gene;Acc:100358289]
ENSOCUG00000000074	2:51195340-51197513	53.1995	49.7902	-0.0955512	-0.208222	0.60995	0.999836	no	protein_coding	-	high mobility group box 2 [Source:NCBI gene;Acc:100356612]
ENSOCUG00000000075	19:16560162-16604551	52.4483	49.7094	-0.0773766	-0.178496	0.66015	0.999836	no	protein_coding	PITPNA	phosphatidylinositol transfer protein alpha [Source:NCBI gene;Acc:100328961]
ENSOCUG00000000076	19:16504329-16552799	21.5704	23.2237	0.106545	0.247955	0.53775	0.999836	no	protein_coding	SLC43A2	solute carrier family 43 member 2 [Source:NCBI gene;Acc:100342229]
ENSOCUG00000000077	19:16493607-16496750	31.2516	29.7986	-0.0686863	-0.14995	0.70575	0.999836	no	protein_coding	RILP	Rab interacting lysosomal protein [Source:NCBI gene;Acc:100341971]
ENSOCUG00000000078	1:194445846-194448752	8.79281	8.62426	-0.0279231	-0.05237	0.89245	0.999836	no	protein_coding	-
ENSOCUG00000000080	GL018706:4440513-4509814	21.4677	23.7075	0.143174	0.310691	0.44335	0.999836	no	protein_coding	PLEKHA2	pleckstrin homology domain containing A2 [Source:NCBI gene;Acc:100351358]
ENSOCUG00000000081	19:16457231-16492900	59.3009	60.1937	0.0215576	0.0445079	0.9108	0.999836	no	protein_coding	PRPF8	pre-mRNA processing factor 8 [Source:NCBI gene;Acc:100357344]
ENSOCUG00000000083	GL018706:4424691-4436394	0.366085	0.584157	0.67418	0.500825	0.22725	0.999836	no	protein_coding	HTRA4	HtrA serine peptidase 4 [Source:HGNC Symbol;Acc:HGNC:26909]
ENSOCUG00000000085	GL018706:4415153-4423355	17.1344	18.476	0.108761	0.216044	0.59925	0.999836	no	protein_coding	TM2D2	TM2 domain containing 2 [Source:NCBI gene;Acc:100351105]
ENSOCUG00000000086	GL019090:85020-121706	27.2592	28.4202	0.0601727	0.141704	0.72925	0.999836	no	protein_coding	-	acidic nuclear phosphoprotein 32 family member A [Source:NCBI gene;Acc:100342512]
ENSOCUG00000000090	19:16217587-16429076	8.68898	8.26974	-0.0713448	-0.0375031	0.92655	0.999836	no	protein_coding	WDR81	WD repeat domain 81 [Source:NCBI gene;Acc:100356832]
ENSOCUG00000000091	19:16217587-16429076	0.90951	0.637983	-0.51157	-0.0531589	0.62335	0.999836	no	protein_coding	SERPINF2	serpin family F member 2 [Source:NCBI gene;Acc:100009515]
ENSOCUG00000000092	19:16217587-16429076	63.4203	52.4477	-0.274067	-0.435364	0.2852	0.999836	no	protein_coding	SERPINF1	serpin family F member 1 [Source:NCBI gene;Acc:100356583]
ENSOCUG00000000093	19:16217587-16429076	2.89739	2.81598	-0.0411179	-0.00874694	0.97185	0.999836	no	protein_coding	SMYD4	SET and MYND domain containing 4 [Source:NCBI gene;Acc:100341717]
ENSOCUG00000000095	16:67011510-67047852	15.4847	15.8548	0.0340735	0.0656321	0.8708	0.999836	no	protein_coding	RBBP5	RB binding protein 5, histone lysine methyltransferase complex subunit [Source:NCBI gene;Acc:100356995]
ENSOCUG00000000097	16:66934606-66996638	8.50917	8.86718	0.0594568	0.140926	0.7329	0.999836	no	protein_coding	DSTYK	dual serine/threonine and tyrosine protein kinase [Source:NCBI gene;Acc:100350101]
ENSOCUG00000000098	12:98826296-98960761	1.87764	2.00782	0.0967058	0.125664	0.75565	0.999836	no	protein_coding	SLC16A10	solute carrier family 16 member 10 [Source:NCBI gene;Acc:100101617]
ENSOCUG00000000100	GL018754:762077-832090	20.2217	20.4693	0.0175538	0.0403294	0.9216	0.999836	no	protein_coding	FIP1L1	factor interacting with PAPOLA and CPSF1 [Source:NCBI gene;Acc:100341056]
ENSOCUG00000000101	12:99005393-99017933	6.60521	7.50731	0.184692	0.315042	0.4349	0.999836	no	protein_coding	MFSD4B	sodium-dependent glucose transporter 1 [Source:NCBI gene;Acc:100351418]
ENSOCUG00000000102	10:16944606-17382609	3.229	3.16962	-0.0267779	-0.0517793	0.90115	0.999836	no	protein_coding	BBS9	Bardet-Biedl syndrome 9 [Source:NCBI gene;Acc:100348573]
ENSOCUG00000000104	GL018727:2382710-2496745	7.11943	6.35131	-0.164708	-0.360684	0.36895	0.999836	no	protein_coding	ERG	ETS transcription factor ERG [Source:NCBI gene;Acc:100347277]
ENSOCUG00000000105	GL018810:386458-498579	19.1975	18.3694	-0.0636169	-0.151173	0.7091	0.999836	no	protein_coding	-	sperm antigen with calponin homology and coiled-coil domains 1 like [Source:NCBI gene;Acc:100339687]
ENSOCUG00000000107	9:50021415-50234578	3.57068	3.52401	-0.0189843	-0.0379753	0.9271	0.999836	no	protein_coding	MPPE1	metallophosphoesterase 1 [Source:NCBI gene;Acc:100351251]
ENSOCUG00000000108	GL018740:1100281-1100884	17.0082	17.136	0.0107992	0.0168268	0.9681	0.999836	no	protein_coding	ARL4A	ADP ribosylation factor like GTPase 4A [Source:NCBI gene;Acc:100354137]
ENSOCUG00000000109	9:31612722-31784586	1.88797	1.9136	0.019449	0.0362001	0.92625	0.999836	no	protein_coding	ADAMTS9	ADAM metallopeptidase with thrombospondin type 1 motif 9 [Source:NCBI gene;Acc:100339560]
ENSOCUG00000000111	7:169022974-169098618	1.35181	1.26169	-0.0995385	-0.184995	0.64795	0.999836	no	protein_coding	COL4A3	collagen type IV alpha 3 chain [Source:HGNC Symbol;Acc:HGNC:2204]
ENSOCUG00000000114	2:95158063-95160100	0.422742	0.741958	0.811562	0.681642	0.08955	0.999836	no	protein_coding	DUSP2	dual specificity phosphatase 2 [Source:NCBI gene;Acc:100353754]
ENSOCUG00000000116	7:169111547-169143056	47.6559	56.8227	0.253814	0.577861	0.1527	0.999836	no	protein_coding	-	mitochondrial fission factor [Source:NCBI gene;Acc:100340489]
ENSOCUG00000000120	10:15313277-15359109	1.32085	1.24634	-0.0837674	-0.0999256	0.79815	0.999836	no	protein_coding	ADCYAP1R1	ADCYAP receptor type I [Source:NCBI gene;Acc:100009032]
ENSOCUG00000000121	17:68756996-68769661	0.685402	0.825544	0.268396	0.27211	0.49275	0.999836	no	protein_coding	LRR1	leucine rich repeat protein 1 [Source:NCBI gene;Acc:100348169]
ENSOCUG00000000122	GL018835:186494-195001	7.23649	8.13428	0.168725	0.384686	0.34245	0.999836	no	protein_coding	FKRP	fukutin related protein [Source:NCBI gene;Acc:100356414]
ENSOCUG00000000123	14:92481805-92551856	17.4891	20.3781	0.220559	0.452457	0.2641	0.999836	no	protein_coding	PCYT1A	phosphate cytidylyltransferase 1, choline, alpha [Source:NCBI gene;Acc:100341798]
ENSOCUG00000000125	GL018722:508217-509057	10.7686	11.0749	0.0404608	0.0654054	0.868	0.999836	no	protein_coding	PLEKHF1	pleckstrin homology and FYVE domain containing 1 [Source:NCBI gene;Acc:100351043]
ENSOCUG00000000127	9:76935569-77011651	11.0455	10.599	-0.0595273	-0.120555	0.7638	0.999836	no	protein_coding	GALNT1	polypeptide N-acetylgalactosaminyltransferase 1 [Source:HGNC Symbol;Acc:HGNC:4123]
ENSOCUG00000000128	14:145797957-145837908	1.67368	1.71995	0.0393408	0.0698392	0.86515	0.999836	no	protein_coding	C21orf91	chromosome 14 open reading frame, human C21orf91 [Source:NCBI gene;Acc:100349850]
ENSOCUG00000000129	GL019319:40561-74680	9.37138	8.62034	-0.120517	-0.264713	0.5168	0.999836	no	protein_coding	LUC7L	LUC7 like [Source:HGNC Symbol;Acc:HGNC:6723]
ENSOCUG00000000131	14:118719165-118767155	5.79126	7.15183	0.304436	0.642546	0.1105	0.999836	no	protein_coding	NXPE3	neurexophilin and PC-esterase domain family member 3 [Source:NCBI gene;Acc:100356730]
ENSOCUG00000000134	GL018764:893746-942350	1.51953	1.8876	0.312929	0.416913	0.29655	0.999836	no	protein_coding	NTNG2	netrin G2 [Source:HGNC Symbol;Acc:HGNC:14288]
ENSOCUG00000000136	GL018849:431431-464392	0.534656	0.384251	-0.476564	-0.49046	0.22645	0.999836	no	protein_coding	BNC1	basonuclin 1 [Source:NCBI gene;Acc:100343181]
ENSOCUG00000000137	13:36553394-36577044	22.6059	23.3412	0.0461818	0.108601	0.7831	0.999836	no	protein_coding	CCT3	chaperonin containing TCP1 subunit 3 [Source:NCBI gene;Acc:100008927]
ENSOCUG00000000140	GL018820:42820-465948	23.6767	22.9831	-0.0428968	-0.0890515	0.82655	0.999836	no	protein_coding	AP3B1	adaptor related protein complex 3 subunit beta 1 [Source:NCBI gene;Acc:100350054]
ENSOCUG00000000141	4:79455307-79478002	4.00444	3.7036	-0.112673	-0.184052	0.64335	0.999836	no	protein_coding	ACTR6	ARP6 actin related protein 6 homolog [Source:NCBI gene;Acc:100338560]
ENSOCUG00000000145	1:76776105-76777506	4.49097	5.96149	0.408646	0.643771	0.10545	0.999836	no	protein_coding	NFIL3	nuclear factor, interleukin 3 regulated [Source:NCBI gene;Acc:100345297]
ENSOCUG00000000146	GL018738:757478-960633	45.7899	42.0546	-0.122765	-0.254212	0.53455	0.999836	no	protein_coding	IQGAP1	IQ motif containing GTPase activating protein 1 [Source:NCBI gene;Acc:100344867]
ENSOCUG00000000148	3:605448-615492	7.11339	6.8816	-0.0477938	-0.0619128	0.87525	0.999836	no	protein_coding	CDO1	cysteine dioxygenase type 1 [Source:NCBI gene;Acc:100350475]
ENSOCUG00000000149	X:44305097-44329912	50.3108	52.1222	0.0510298	0.120275	0.75995	0.999836	no	protein_coding	MSN	moesin [Source:NCBI gene;Acc:100338273]
ENSOCUG00000000152	GL018801:898311-962816	18.2109	19.0518	0.0651244	0.151652	0.7026	0.999836	no	protein_coding	EDEM3	ER degradation enhancing alpha-mannosidase like protein 3 [Source:HGNC Symbol;Acc:HGNC:16787]
ENSOCUG00000000153	13:133591926-133597544	53.9947	58.1258	0.10636	0.24421	0.53665	0.999836	no	protein_coding	AKR7L	aflatoxin B1 aldehyde reductase member 3 [Source:NCBI gene;Acc:100352937]
ENSOCUG00000000155	19:18081955-18147260	12.1778	12.7801	0.0696486	0.155563	0.70025	0.999836	no	protein_coding	NSRP1	nuclear speckle splicing regulatory protein 1 [Source:NCBI gene;Acc:100340859]
ENSOCUG00000000156	7:142126921-142161402	40.2973	45.8958	0.187678	0.438428	0.271	0.999836	no	protein_coding	TRAK2	trafficking kinesin protein 2 [Source:NCBI gene;Acc:100339727]
ENSOCUG00000000157	3:149111172-149124017	28.0816	29.2508	0.0588518	0.13441	0.73315	0.999836	no	protein_coding	ST3GAL1	ST3 beta-galactoside alpha-2,3-sialyltransferase 1 [Source:NCBI gene;Acc:100339631]
ENSOCUG00000000158	GL019758:5906-9719	28.0925	25.5858	-0.13484	-0.318657	0.4277	0.999836	no	protein_coding	GPAA1	glycosylphosphatidylinositol anchor attachment 1 [Source:HGNC Symbol;Acc:HGNC:4446]
ENSOCUG00000000159	11:18258432-18277293	31.9271	32.2362	0.0139026	0.03183	0.93805	0.999836	no	protein_coding	RGMB	repulsive guidance molecule BMP co-receptor b [Source:NCBI gene;Acc:100354284]
ENSOCUG00000000161	GL018796:768993-778161	13.9871	12.4757	-0.164977	-0.331557	0.41995	0.999836	no	protein_coding	SH3BP2	SH3 domain binding protein 2 [Source:HGNC Symbol;Acc:HGNC:10825]
ENSOCUG00000000162	1:144262799-144270657	2.34379	1.78619	-0.391962	-0.324316	0.40835	0.999836	no	protein_coding	-	transmembrane O-methyltransferase [Source:NCBI gene;Acc:100343188]
ENSOCUG00000000163	GL019396:37680-65193	14.7174	14.6663	-0.0050187	-0.0119613	0.97645	0.999836	no	protein_coding	PIGG	phosphatidylinositol glycan anchor biosynthesis class G [Source:HGNC Symbol;Acc:HGNC:25985]
ENSOCUG00000000164	1:144253796-144261684	59.9203	53.5509	-0.162136	-0.381912	0.34335	0.999836	no	protein_coding	LAMTOR1	late endosomal/lysosomal adaptor, MAPK and MTOR activator 1 [Source:NCBI gene;Acc:100342938]
ENSOCUG00000000166	3:14399189-14426500	2.77672	2.72642	-0.0263762	-0.0467149	0.90975	0.999836	no	protein_coding	LYRM7	LYR motif containing 7 [Source:NCBI gene;Acc:100352906]
ENSOCUG00000000167	1:144168871-144183456	36.9146	41.2499	0.160199	0.367548	0.35655	0.999836	no	protein_coding	INPPL1	inositol polyphosphate phosphatase like 1 [Source:HGNC Symbol;Acc:HGNC:6080]
ENSOCUG00000000170	11:58390428-58464267	4.78236	5.26879	0.139749	0.321079	0.42275	0.999836	no	protein_coding	NUP155	nucleoporin 155 [Source:NCBI gene;Acc:100347238]
ENSOCUG00000000171	16:30592913-30593401	13.8986	13.213	-0.07299	-0.0734361	0.85	0.999836	no	protein_coding	GREM2	gremlin 2, DAN family BMP antagonist [Source:HGNC Symbol;Acc:HGNC:17655]
ENSOCUG00000000172	13:56144497-56550635	6.63933	5.67958	-0.225252	-0.512509	0.207	0.999836	no	protein_coding	VAV3	vav guanine nucleotide exchange factor 3 [Source:NCBI gene;Acc:100341627]
ENSOCUG00000000173	16:24262902-24381671	6.46275	7.75532	0.263039	0.601956	0.13725	0.999836	no	protein_coding	CEP170	centrosomal protein 170 [Source:NCBI gene;Acc:100342565]
ENSOCUG00000000174	18:40502768-40825297	6.41888	6.76089	0.074892	0.151606	0.7112	0.999836	no	protein_coding	EXOC6	exocyst complex component 6 [Source:NCBI gene;Acc:100342397]
ENSOCUG00000000178	18:40838323-40842192	0.361905	0.417548	0.20633	0.169843	0.6495	0.999836	no	protein_coding	CYP26A1	cytochrome P450 26A1 [Source:NCBI gene;Acc:100346910]
ENSOCUG00000000179	6:9241349-9301183	1221.69	1122.82	-0.121756	-0.209464	0.61345	0.999836	no	protein_coding	-	ribosomal protein S15a [Source:NCBI gene;Acc:103348569]
ENSOCUG00000000181	7:69546062-69765503	0.542975	0.464143	-0.226317	-0.165197	0.66805	0.999836	no	protein_coding	GPR39	G protein-coupled receptor 39 [Source:HGNC Symbol;Acc:HGNC:4496]
ENSOCUG00000000182	7:69766007-69799917	3.57731	2.98271	-0.262251	-0.178015	0.67395	0.999836	no	protein_coding	LYPD1	LY6/PLAUR domain containing 1 [Source:NCBI gene;Acc:100345843]
ENSOCUG00000000184	7:69801660-69985238	1.00067	0.843026	-0.247318	-0.382777	0.3393	0.999836	no	protein_coding	NCKAP5	NCK associated protein 5 [Source:HGNC Symbol;Acc:HGNC:29847]
ENSOCUG00000000185	8:1189793-1325890	27.8969	30.3338	0.120822	0.283787	0.47375	0.999836	no	protein_coding	ANO6	anoctamin 6 [Source:NCBI gene;Acc:100337802]
ENSOCUG00000000186	3:28175529-28277866	7.24621	8.69811	0.263475	0.559229	0.15655	0.999836	no	protein_coding	-	RNA binding motif protein 27 [Source:NCBI gene;Acc:100338050]
ENSOCUG00000000187	4:90180056-90191587	50.5687	46.1311	-0.132504	-0.315655	0.42565	0.999836	no	protein_coding	CKAP4
ENSOCUG00000000188	12:93362500-93489270	7.64256	7.74521	0.0192495	0.0449906	0.90875	0.999836	no	protein_coding	PREP	prolyl endopeptidase [Source:NCBI gene;Acc:100352930]
ENSOCUG00000000191	1:190715391-190719055	2.33569	2.67514	0.195769	0.323021	0.41015	0.999836	no	protein_coding	YPEL4	yippee like 4 [Source:NCBI gene;Acc:100350063]
ENSOCUG00000000193	GL018787:580179-638796	3.91624	3.40483	-0.201887	-0.143065	0.70635	0.999836	no	protein_coding	-
ENSOCUG00000000195	GL019042:85244-165309	1261.24	1013.32	-0.315757	-0.693799	0.092	0.999836	no	protein_coding	-
ENSOCUG00000000200	19:15235612-15554753	37.9368	40.4879	0.0938953	0.0773213	0.8515	0.999836	no	protein_coding	RAP1GAP2	RAP1 GTPase activating protein 2 [Source:NCBI gene;Acc:100338933]
ENSOCUG00000000201	15:40520170-40753404	0.379997	0.371229	-0.0336777	-0.0230469	0.95715	0.999836	no	protein_coding	COL25A1	collagen type XXV alpha 1 chain [Source:NCBI gene;Acc:103350728]
ENSOCUG00000000203	X:69579311-69629292	14.5938	14.4454	-0.014739	-0.0341034	0.9332	0.999836	no	protein_coding	-	magnesium transporter 1 [Source:NCBI gene;Acc:100358908]
ENSOCUG00000000205	7:137948020-137948263	3.84744	5.3758	0.482581	0.219861	0.5783	0.999836	no	protein_coding	-
ENSOCUG00000000213	1:84138725-84350987	2.75134	2.67062	-0.042959	-0.0709669	0.85515	0.999836	no	protein_coding	NTM	neurotrimin [Source:NCBI gene;Acc:100355597]
ENSOCUG00000000214	9:15430478-15443313	13.7971	10.5134	-0.392134	-0.620754	0.11505	0.999836	no	protein_coding	ELP6	elongator acetyltransferase complex subunit 6 [Source:NCBI gene;Acc:100357838]
ENSOCUG00000000215	GL018969:277358-311093	10.4181	9.28876	-0.165531	-0.378406	0.34765	0.999836	no	protein_coding	PER2	period circadian regulator 2 [Source:HGNC Symbol;Acc:HGNC:8846]
ENSOCUG00000000218	3:106705284-106723161	14.1818	16.8554	0.249172	0.477375	0.2368	0.999836	no	protein_coding	OTUD6B	OTU domain containing 6B [Source:NCBI gene;Acc:100353412]
ENSOCUG00000000220	8:99131452-99252607	24.4459	27.3509	0.161998	0.377754	0.34095	0.999836	no	protein_coding	MBNL2	muscleblind like splicing regulator 2 [Source:NCBI gene;Acc:100356041]
ENSOCUG00000000222	1:161257077-161376246	16.445	19.7441	0.26377	0.527453	0.19705	0.999836	no	protein_coding	ANO5	anoctamin 5 [Source:NCBI gene;Acc:100340377]
ENSOCUG00000000224	GL018828:349637-351941	4.44149	3.56886	-0.315579	-0.390576	0.34925	0.999836	no	protein_coding	-
ENSOCUG00000000227	13:129768846-129793415	10.2208	10.2172	-0.000512923	-0.00117388	0.9981	0.999836	no	protein_coding	ASAP3	ArfGAP with SH3 domain, ankyrin repeat and PH domain 3 [Source:NCBI gene;Acc:100346808]
ENSOCUG00000000228	GL018746:649593-655760	89.3358	89.2278	-0.0017447	-0.00415019	0.99125	0.999836	no	protein_coding	DNAJA4	DnaJ heat shock protein family (Hsp40) member A4 [Source:HGNC Symbol;Acc:HGNC:14885]
ENSOCUG00000000229	GL018842:103870-260451	8.27063	7.66574	-0.109572	-0.257968	0.5181	0.999836	no	protein_coding	SIPA1L1	signal induced proliferation associated 1 like 1 [Source:HGNC Symbol;Acc:HGNC:20284]
ENSOCUG00000000230	1:110597424-110617575	1.22536	1.48864	0.280787	0.321284	0.424	0.999836	no	protein_coding	KBTBD3	kelch repeat and BTB domain containing 3 [Source:NCBI gene;Acc:100358062]
ENSOCUG00000000231	1:110575228-110597042	6.56128	7.87628	0.263537	0.381489	0.3418	0.999836	no	protein_coding	AASDHPPT	aminoadipate-semialdehyde dehydrogenase-phosphopantetheinyl transferase [Source:NCBI gene;Acc:100357546]
ENSOCUG00000000233	20:7248486-7516626	4.89191	4.71887	-0.0519575	-0.0844411	0.8342	0.999836	no	protein_coding	RTN1	reticulon 1 [Source:NCBI gene;Acc:100345452]
ENSOCUG00000000234	GL018764:392829-529614	20.594	22.6147	0.135036	0.320209	0.41955	0.999836	no	protein_coding	RAPGEF1	Rap guanine nucleotide exchange factor 1 [Source:HGNC Symbol;Acc:HGNC:4568]
ENSOCUG00000000236	GL018759:10432-15066	54.3369	51.2397	-0.0846686	-0.198172	0.62115	0.999836	no	protein_coding	RGMA	repulsive guidance molecule BMP co-receptor a [Source:HGNC Symbol;Acc:HGNC:30308]
ENSOCUG00000000237	13:47168400-47178316	4.63856	5.0004	0.108367	0.208755	0.60255	0.999836	no	protein_coding	TRIM45	tripartite motif containing 45 [Source:NCBI gene;Acc:100347753]
ENSOCUG00000000239	16:72677082-72696733	0.344656	0.542043	0.653251	0.373008	0.46665	0.999836	no	protein_coding	ATP6V1G3	ATPase H+ transporting V1 subunit G3 [Source:NCBI gene;Acc:100359318]
ENSOCUG00000000241	1:52562174-52562579	9.71171	11.934	0.297284	0.305698	0.44145	0.999836	no	pseudogene	-
ENSOCUG00000000242	13:12586078-12600866	6.2491	6.36403	0.0262911	0.0533314	0.89635	0.999836	no	protein_coding	ASB10	ankyrin repeat and SOCS box containing 10 [Source:HGNC Symbol;Acc:HGNC:17185]
ENSOCUG00000000244	GL018898:53002-88347	24.4221	20.6507	-0.241998	-0.546305	0.1772	0.999836	no	protein_coding	GRAMD4	GRAM domain containing 4 [Source:HGNC Symbol;Acc:HGNC:29113]
ENSOCUG00000000245	13:12622729-12633979	38.1291	42.4627	0.155305	0.36889	0.35575	0.999836	no	protein_coding	-	ATP binding cassette subfamily F member 2 [Source:NCBI gene;Acc:100344485]
ENSOCUG00000000247	13:12642765-12657349	13.5715	12.179	-0.15618	-0.164407	0.6847	0.999836	no	protein_coding	CHPF2	chondroitin polymerizing factor 2 [Source:NCBI gene;Acc:100344738]
ENSOCUG00000000248	19:14217358-14397768	61.4201	69.8563	0.185679	0.18152	0.6601	0.999836	no	protein_coding	-
ENSOCUG00000000249	13:12642765-12657349	29.7032	31.5534	0.0871736	0.171821	0.6752	0.999836	no	protein_coding	SMARCD3	SWI/SNF related, matrix associated, actin dependent regulator of chromatin, subfamily d, member 3 [Source:NCBI gene;Acc:100345769]
ENSOCUG00000000250	16:50939815-50940273	8.98226	10.9086	0.28031	0.300437	0.4484	0.999836	no	pseudogene	-
ENSOCUG00000000251	16:68057161-68082376	46.5683	47.1081	0.0166266	0.0383628	0.92165	0.999836	no	protein_coding	ZC3H11A	zinc finger CCCH-type containing 11A [Source:NCBI gene;Acc:100353453]
ENSOCUG00000000252	1:77463672-77464272	2.13068	3.20738	0.590084	0.51896	0.17365	0.999836	no	protein_coding	DIRAS2	DIRAS family GTPase 2 [Source:NCBI gene;Acc:100352632]
ENSOCUG00000000255	X:111234686-111369675	16.6709	17.8868	0.10156	0.238962	0.56	0.999836	no	protein_coding	ARHGEF6	Rac/Cdc42 guanine nucleotide exchange factor 6 [Source:NCBI gene;Acc:100358647]
ENSOCUG00000000256	1:71489548-71517212	6.76782	7.3127	0.111713	0.221041	0.5817	0.999836	no	protein_coding	PTPDC1	protein tyrosine phosphatase domain containing 1 [Source:NCBI gene;Acc:100356768]
ENSOCUG00000000258	GL018754:203438-237590	40.7931	41.7898	0.0348253	0.0769054	0.8438	0.999836	no	protein_coding	PDGFRA	platelet derived growth factor receptor alpha [Source:HGNC Symbol;Acc:HGNC:8803]
ENSOCUG00000000259	9:39233571-39260806	16.6438	17.3484	0.059821	0.0943587	0.81095	0.999836	no	protein_coding	EIF4E3	eukaryotic translation initiation factor 4E family member 3 [Source:NCBI gene;Acc:100351325]
ENSOCUG00000000263	GL018901:416024-448569	1.51007	1.54627	0.0341693	0.0597208	0.8858	0.999836	no	protein_coding	-
ENSOCUG00000000264	13:133680610-133842737	18.8925	20.8229	0.14036	0.299453	0.44965	0.999836	no	protein_coding	UBR4	ubiquitin protein ligase E3 component n-recognin 4 [Source:NCBI gene;Acc:100354124]
ENSOCUG00000000265	12:70533902-70689768	0.433924	0.380019	-0.191371	-0.168361	0.66875	0.999836	no	protein_coding	SNAP91	synaptosome associated protein 91 [Source:NCBI gene;Acc:100355946]
ENSOCUG00000000266	13:51642321-51656861	1.91685	1.43061	-0.422111	-0.52338	0.1886	0.999836	no	protein_coding	WNT2B	Wnt family member 2B [Source:NCBI gene;Acc:100349847]
ENSOCUG00000000268	18:31335756-31990614	0.471332	0.501581	0.0897386	0.125354	0.75575	0.999836	no	protein_coding	PCDH15	protocadherin related 15 [Source:NCBI gene;Acc:100356485]
ENSOCUG00000000269	13:51537836-51622205	5.42588	6.07046	0.161947	0.280934	0.4815	0.999836	no	protein_coding	ST7L	suppression of tumorigenicity 7 like [Source:NCBI gene;Acc:100349591]
ENSOCUG00000000270	13:51486240-51510254	28.5504	28.1824	-0.0187184	-0.0408482	0.92205	0.999836	no	protein_coding	-	capping actin protein of muscle Z-line subunit alpha 1 [Source:NCBI gene;Acc:100349335]
ENSOCUG00000000271	1:56316398-56493487	9.17831	11.6192	0.34021	0.76968	0.062	0.999836	no	protein_coding	MAMDC2	MAM domain containing 2 [Source:NCBI gene;Acc:100341487]
ENSOCUG00000000272	13:133636292-133670489	46.8385	48.6593	0.0550186	0.116189	0.77585	0.999836	no	protein_coding	EMC1	ER membrane protein complex subunit 1 [Source:NCBI gene;Acc:100353694]
ENSOCUG00000000274	13:133636292-133670489	4.44411	4.45418	0.00326608	0.00297019	0.9945	0.999836	no	protein_coding	MRTO4	MRT4 homolog, ribosome maturation factor [Source:NCBI gene;Acc:100353440]
ENSOCUG00000000276	13:51457915-51480568	5.85388	5.3984	-0.116863	-0.24122	0.54795	0.999836	no	protein_coding	MOV10	Mov10 RISC complex RNA helicase [Source:NCBI gene;Acc:100355558]
ENSOCUG00000000277	2:68787960-68916470	3.03197	3.59844	0.247117	0.349004	0.38265	0.999836	no	protein_coding	MICU3	mitochondrial calcium uptake family member 3 [Source:NCBI gene;Acc:100347805]
ENSOCUG00000000278	17:30640019-30693176	13.8148	14.8636	0.105566	0.250972	0.5379	0.999836	no	protein_coding	RTF1	RTF1 homolog, Paf1/RNA polymerase II complex component [Source:NCBI gene;Acc:100347265]
ENSOCUG00000000280	13:51428761-51439654	0.343631	0.277452	-0.308619	-0.296095	0.4525	0.999836	no	protein_coding	-	family with sequence similarity 19 member A3, C-C motif chemokine like [Source:NCBI gene;Acc:100348583]
ENSOCUG00000000281	13:103052032-103110954	3.6738	3.78727	0.0438851	0.0690997	0.85685	0.999836	no	protein_coding	ALG6	ALG6, alpha-1,3-glucosyltransferase [Source:NCBI gene;Acc:100357591]
ENSOCUG00000000285	16:47400695-47417884	12.492	11.7269	-0.0911804	-0.191307	0.64675	0.999836	no	protein_coding	LBR	lamin B receptor [Source:NCBI gene;Acc:100345014]
ENSOCUG00000000286	13:102819366-102963646	170.392	193.342	0.182293	0.330633	0.41695	0.999836	no	protein_coding	-	EF-hand calcium binding domain 7 [Source:NCBI gene;Acc:100357078]
ENSOCUG00000000289	GL018857:544861-558807	7.48305	6.70088	-0.159277	-0.337456	0.4042	0.999836	no	protein_coding	PLEKHG3	pleckstrin homology and RhoGEF domain containing G3 [Source:HGNC Symbol;Acc:HGNC:20364]
ENSOCUG00000000290	2:20787929-20796928	12.7124	14.1335	0.152891	0.336815	0.4069	0.999836	no	protein_coding	PCDH7	protocadherin 7 [Source:HGNC Symbol;Acc:HGNC:8659]
ENSOCUG00000000291	7:73047698-73086014	51.2815	54.9426	0.0994875	0.237467	0.5533	0.999836	no	protein_coding	UBXN4	UBX domain protein 4 [Source:NCBI gene;Acc:100351324]
ENSOCUG00000000292	GL018857:461231-539750	39.1878	46.9521	0.260785	0.553495	0.1601	0.999836	no	protein_coding	SPTB	spectrin beta, erythrocytic [Source:HGNC Symbol;Acc:HGNC:11274]
ENSOCUG00000000297	2:121102453-121102947	38.9418	30.9761	-0.330165	-0.568184	0.1529	0.999836	no	pseudogene	-
ENSOCUG00000000298	GL018760:104791-108035	61.3429	62.5417	0.0279223	0.0656039	0.87455	0.999836	no	protein_coding	COPS6	COP9 signalosome subunit 6 [Source:HGNC Symbol;Acc:HGNC:21749]
ENSOCUG00000000300	GL018760:97145-103857	16.6204	14.7103	-0.176128	-0.390128	0.3382	0.999836	no	protein_coding	MCM7	minichromosome maintenance complex component 7 [Source:NCBI gene;Acc:100343855]
ENSOCUG00000000301	6:11136050-11172980	10.9353	9.68529	-0.175124	-0.3216	0.4289	0.999836	no	protein_coding	NDE1	nudE neurodevelopment protein 1 [Source:NCBI gene;Acc:100355932]
ENSOCUG00000000302	1:194158714-194166849	15.7662	16.4626	0.0623534	0.106335	0.7939	0.999836	no	protein_coding	ZDHHC24	zinc finger DHHC-type containing 24 [Source:NCBI gene;Acc:100337700]
ENSOCUG00000000303	7:31525844-31565294	84.966	105.818	0.316634	0.630056	0.12145	0.999836	no	protein_coding	PPP1R3A	protein phosphatase 1 regulatory subunit 3A [Source:NCBI gene;Acc:100009140]
ENSOCUG00000000304	GL018760:88707-96713	3.559	3.46882	-0.037028	-0.0388554	0.9233	0.999836	no	protein_coding	AP4M1	adaptor related protein complex 4 subunit mu 1 [Source:HGNC Symbol;Acc:HGNC:574]
ENSOCUG00000000305	5:2433879-2450432	0.523108	0.429422	-0.284714	-0.287424	0.48595	0.999836	no	protein_coding	RASGRP4	RAS guanyl releasing protein 4 [Source:HGNC Symbol;Acc:HGNC:18958]
ENSOCUG00000000306	GL018760:81402-86146	10.4998	9.78309	-0.102	-0.150077	0.71385	0.999836	no	protein_coding	CNPY4	canopy FGF signaling regulator 4 [Source:HGNC Symbol;Acc:HGNC:28631]
ENSOCUG00000000307	GL018740:538461-546165	6.12787	4.60417	-0.412445	-0.680206	0.08705	0.999836	no	protein_coding	-
ENSOCUG00000000308	3:94797952-94799256	0.723407	0.514201	-0.492474	-0.386622	0.3334	0.999836	no	pseudogene	-
ENSOCUG00000000312	17:6874488-6899491	39.5688	45.9964	0.217157	0.480766	0.2367	0.999836	no	protein_coding	IGDCC4	immunoglobulin superfamily DCC subclass member 4 [Source:HGNC Symbol;Acc:HGNC:13770]
ENSOCUG00000000315	X:97721006-98032641	0.794484	0.76326	-0.0578424	-0.0829806	0.8292	0.999836	no	protein_coding	GRIA3	glutamate ionotropic receptor AMPA type subunit 3 [Source:NCBI gene;Acc:100341980]
ENSOCUG00000000318	1:142966113-143086222	14.8734	15.3597	0.0464139	0.0795388	0.8451	0.999836	no	protein_coding	FAM168A	family with sequence similarity 168 member A [Source:NCBI gene;Acc:100340463]
ENSOCUG00000000320	GL018895:454882-456340	0.977474	1.27184	0.379792	0.325961	0.41945	0.999836	no	protein_coding	FAM110C	family with sequence similarity 110 member C [Source:HGNC Symbol;Acc:HGNC:33340]
ENSOCUG00000000321	GL019134:146339-147956	36.6963	36.4358	-0.0102789	-0.02382	0.9536	0.999836	no	protein_coding	DOLK	dolichol kinase [Source:NCBI gene;Acc:100344382]
ENSOCUG00000000322	6:7493344-7667457	7.388	6.89065	-0.100544	-0.190407	0.63765	0.999836	no	protein_coding	PARN	poly(A)-specific ribonuclease [Source:NCBI gene;Acc:100351489]
ENSOCUG00000000323	GL019134:93772-138709	6.88756	6.42505	-0.100287	-0.228427	0.5713	0.999836	no	protein_coding	NUP188	nucleoporin 188 [Source:HGNC Symbol;Acc:HGNC:17859]
ENSOCUG00000000324	9:87412590-87492166	34.1282	38.6122	0.178093	0.42	0.2909	0.999836	no	protein_coding	PSTPIP2	proline-serine-threonine phosphatase interacting protein 2 [Source:NCBI gene;Acc:100338316]
ENSOCUG00000000325	GL018704:3520371-3521373	15.5065	15.5709	0.0059715	0.0112496	0.97635	0.999836	no	protein_coding	GJA4	gap junction protein alpha 4 [Source:NCBI gene;Acc:100350291]
ENSOCUG00000000326	17:71857768-71939933	2.00381	2.10768	0.0729097	0.109588	0.78405	0.999836	no	protein_coding	DDHD1	DDHD domain containing 1 [Source:NCBI gene;Acc:100354460]
ENSOCUG00000000328	GL019134:81346-92277	13.9026	12.057	-0.205487	-0.381975	0.35195	0.999836	no	protein_coding	SH3GLB2	SH3 domain containing GRB2 like, endophilin B2 [Source:HGNC Symbol;Acc:HGNC:10834]
ENSOCUG00000000329	6:17532722-17562966	5.89521	4.717	-0.321673	-0.689025	0.0886	0.999836	no	protein_coding	IL4R	interleukin 4 receptor [Source:NCBI gene;Acc:100337721]
ENSOCUG00000000331	17:41731097-41748820	7.2198	7.24108	0.0042445	0.00608351	0.98725	0.999836	no	protein_coding	RAB2B	RAB2B, member RAS oncogene family [Source:NCBI gene;Acc:100353554]
ENSOCUG00000000333	15:67420801-67441249	1.68039	1.87234	0.156048	0.254854	0.50725	0.999836	no	protein_coding	THAP9	THAP domain containing 9 [Source:NCBI gene;Acc:100342061]
ENSOCUG00000000334	17:41749429-41768619	39.71	42.1742	0.0868561	0.206948	0.6027	0.999836	no	protein_coding	TOX4	TOX high mobility group box family member 4 [Source:NCBI gene;Acc:100358633]
ENSOCUG00000000336	17:41769882-41778947	8.35289	8.28347	-0.0120409	-0.0229601	0.9544	0.999836	no	protein_coding	METTL3	methyltransferase like 3 [Source:NCBI gene;Acc:100353801]
ENSOCUG00000000338	14:35322223-35377736	35.6565	30.1865	-0.240259	-0.542173	0.18035	0.999836	no	protein_coding	ATP1B3	ATPase Na+/K+ transporting subunit beta 3 [Source:NCBI gene;Acc:100008788]
ENSOCUG00000000339	GL019250:4267-6014	0.850322	0.943261	0.149648	0.146548	0.7176	0.999836	no	protein_coding	-	heterogeneous nuclear ribonucleoprotein C [Source:NCBI gene;Acc:100354921]
ENSOCUG00000000341	20:32505935-32669332	0.940793	0.997453	0.0843716	0.123684	0.7527	0.999836	no	protein_coding	RGS6	regulator of G protein signaling 6 [Source:NCBI gene;Acc:100344761]
ENSOCUG00000000343	5:576688-602212	18.1514	17.7155	-0.0350622	-0.0794644	0.8468	0.999836	no	protein_coding	SAMD4B	sterile alpha motif domain containing 4B [Source:NCBI gene;Acc:100357729]
ENSOCUG00000000344	7:91107408-91163996	4.39703	5.05557	0.201344	0.334063	0.3952	0.999836	no	protein_coding	STAM2	signal transducing adaptor molecule 2 [Source:NCBI gene;Acc:100351322]
ENSOCUG00000000345	3:82360326-82386182	1.05558	1.06315	0.0103134	0.0142429	0.97165	0.999836	no	protein_coding	VXN	vexin [Source:NCBI gene;Acc:100342950]
ENSOCUG00000000346	10:19343806-19394927	19.0761	18.5198	-0.0427011	-0.0928697	0.82675	0.999836	no	protein_coding	HERPUD2	HERPUD family member 2 [Source:NCBI gene;Acc:100350332]
ENSOCUG00000000347	13:37439277-37779156	163.444	158.615	-0.043269	-0.0202663	0.96465	0.999836	no	protein_coding	-
ENSOCUG00000000348	12:12491906-12586156	4.51851	5.17889	0.196794	0.34132	0.4013	0.999836	no	protein_coding	GPLD1	glycosylphosphatidylinositol specific phospholipase D1 [Source:NCBI gene;Acc:100351916]
ENSOCUG00000000349	13:37439277-37779156	0.3512	0.304581	-0.205468	-0.00965916	0.83675	0.999836	no	protein_coding	TRIM46	tripartite motif containing 46 [Source:NCBI gene;Acc:100357399]
ENSOCUG00000000353	13:37439277-37779156	13.8382	11.9823	-0.207752	-0.0426939	0.842	0.999836	no	protein_coding	MTX1	metaxin 1 [Source:NCBI gene;Acc:100357146]
ENSOCUG00000000354	GL018715:937997-1232057	14.6355	16.4757	0.170865	0.282852	0.49585	0.999836	no	protein_coding	RPP40	ribonuclease P/MRP subunit p40 [Source:NCBI gene;Acc:100351447]
ENSOCUG00000000355	1:19256668-19275469	343.827	348.377	0.0189687	0.0302887	0.9377	0.999836	no	protein_coding	CNTFR	ciliary neurotrophic factor receptor [Source:NCBI gene;Acc:100349367]
ENSOCUG00000000356	13:37439277-37779156	11.799	9.84766	-0.260814	-0.0581815	0.81255	0.999836	no	protein_coding	GBA	glucosylceramidase beta [Source:NCBI gene;Acc:100343662]
ENSOCUG00000000357	1:19215354-19215846	30.7196	28.3322	-0.116715	-0.190915	0.6332	0.999836	no	protein_coding	RPP25L	ribonuclease P/MRP subunit p25 like [Source:NCBI gene;Acc:100342169]
ENSOCUG00000000358	1:19205263-19213000	117.3	112.179	-0.0644089	-0.14617	0.71945	0.999836	no	protein_coding	DCTN3	dynactin subunit 3 [Source:NCBI gene;Acc:100341741]
ENSOCUG00000000359	13:37439277-37779156	24.824	24.6292	-0.0113636	-0.00515626	0.94275	0.999836	no	protein_coding	-	CDC like kinase 2 [Source:HGNC Symbol;Acc:HGNC:2069]
ENSOCUG00000000360	11:53084183-53222984	2.56901	2.43382	-0.0779904	-0.125955	0.75015	0.999836	no	protein_coding	CDH6	cadherin 6 [Source:NCBI gene;Acc:100349083]
ENSOCUG00000000364	1:19185390-19187823	23.9572	23.5744	-0.0232386	-0.0421289	0.91395	0.999836	no	protein_coding	SIGMAR1	sigma non-opioid intracellular receptor 1 [Source:NCBI gene;Acc:100341228]
ENSOCUG00000000365	15:74861910-74896957	3.46894	3.55628	0.035877	0.0749846	0.8568	0.999836	no	protein_coding	RCHY1	ring finger and CHY zinc finger domain containing 1 [Source:NCBI gene;Acc:100342142]
ENSOCUG00000000367	11:53306435-53434637	7.36981	7.77265	0.0767794	0.177554	0.6676	0.999836	no	protein_coding	DROSHA	drosha ribonuclease III [Source:NCBI gene;Acc:100349331]
ENSOCUG00000000368	15:74844182-74860860	5.22076	5.12705	-0.0261282	-0.0523869	0.8995	0.999836	no	protein_coding	THAP6	THAP domain containing 6 [Source:NCBI gene;Acc:100354302]
ENSOCUG00000000370	1:86225570-86249318	1.13905	0.98597	-0.208213	-0.345988	0.38055	0.999836	no	protein_coding	ADAMTS8	ADAM metallopeptidase with thrombospondin type 1 motif 8 [Source:NCBI gene;Acc:100357203]
ENSOCUG00000000371	GL018928:187673-204889	1.22181	0.919473	-0.410138	-0.398385	0.3258	0.999836	no	protein_coding	-
ENSOCUG00000000374	1:86179116-86204197	1.32259	1.45385	0.136506	0.231831	0.54945	0.999836	no	protein_coding	ADAMTS15	ADAM metallopeptidase with thrombospondin type 1 motif 15 [Source:NCBI gene;Acc:100343187]
ENSOCUG00000000375	11:53437722-53455130	2.57113	2.89813	0.172718	0.261115	0.52185	0.999836	no	protein_coding	C5orf22	chromosome 11 open reading frame, human C5orf22 [Source:NCBI gene;Acc:100350090]
ENSOCUG00000000377	GL018928:304286-316056	1.69136	1.4341	-0.238039	-0.297706	0.46155	0.999836	no	protein_coding	GTSE1	G2 and S-phase expressed 1 [Source:HGNC Symbol;Acc:HGNC:13698]
ENSOCUG00000000380	9:22331727-22351608	9.4398	11.3072	0.260416	0.602509	0.13275	0.999836	no	protein_coding	WNT5A	Wnt family member 5A [Source:NCBI gene;Acc:100009381]
ENSOCUG00000000381	13:128964154-129010760	21.1833	24.481	0.208733	0.476273	0.24275	0.999836	no	protein_coding	NIPAL3	NIPA like domain containing 3 [Source:NCBI gene;Acc:100355878]
ENSOCUG00000000382	6:27001285-27010068	8.11415	7.52843	-0.108091	-0.237256	0.55685	0.999836	no	protein_coding	SLC12A9	solute carrier family 12 member 9 [Source:NCBI gene;Acc:100341341]
ENSOCUG00000000385	GL018912:372391-379747	73.9956	79.5137	0.103764	0.22813	0.58035	0.999836	no	protein_coding	DYRK1B	dual specificity tyrosine phosphorylation regulated kinase 1B [Source:HGNC Symbol;Acc:HGNC:3092]
ENSOCUG00000000386	13:128915709-128934234	3.86638	3.52687	-0.132594	-0.141115	0.708	0.999836	no	protein_coding	RCAN3	RCAN family member 3 [Source:NCBI gene;Acc:100343822]
ENSOCUG00000000388	16:54034476-54066460	5.00132	4.79854	-0.0597127	-0.111458	0.7852	0.999836	no	protein_coding	LYPLAL1	lysophospholipase like 1 [Source:NCBI gene;Acc:100355314]
ENSOCUG00000000391	19:36960980-36973175	1.22789	1.10941	-0.146387	-0.230926	0.5597	0.999836	no	protein_coding	WFIKKN2	WAP, follistatin/kazal, immunoglobulin, kunitz and netrin domain containing 2 [Source:NCBI gene;Acc:100345789]
ENSOCUG00000000392	3:81517415-81538051	9.36982	11.2046	0.257997	0.416087	0.299	0.999836	no	protein_coding	ARMC1	armadillo repeat containing 1 [Source:NCBI gene;Acc:100351649]
ENSOCUG00000000397	14:94314513-94962980	3.90078	3.55279	-0.134809	-0.30289	0.45465	0.999836	no	protein_coding	KALRN	kalirin RhoGEF kinase [Source:HGNC Symbol;Acc:HGNC:4814]
ENSOCUG00000000402	GL018710:823239-869290	2.02333	1.02112	-0.986586	-0.744577	0.08265	0.999836	no	protein_coding	AGR3	anterior gradient 3, protein disulphide isomerase family member [Source:NCBI gene;Acc:100357614]
ENSOCUG00000000403	7:112180182-112224751	13.5575	12.3428	-0.135422	-0.319288	0.41985	0.999836	no	protein_coding	ITGA6	integrin subunit alpha 6 [Source:NCBI gene;Acc:100008642]
ENSOCUG00000000404	GL018810:730778-855308	11.6875	11.6212	-0.00821379	-0.019596	0.96185	0.999836	no	protein_coding	CABIN1	calcineurin binding protein 1 [Source:NCBI gene;Acc:100359090]
ENSOCUG00000000405	GL018704:5414911-5452017	3.678	3.63951	-0.0151751	-0.0313153	0.93705	0.999836	no	protein_coding	S100PBP	S100P binding protein [Source:NCBI gene;Acc:100353062]
ENSOCUG00000000406	3:57383164-57481598	1.74964	1.756	0.00523575	0.00813776	0.98465	0.999836	no	protein_coding	UIMC1	ubiquitin interaction motif containing 1 [Source:NCBI gene;Acc:100354766]
ENSOCUG00000000408	7:112251932-112291030	33.8128	32.5948	-0.0529264	-0.12144	0.769	0.999836	no	protein_coding	-
ENSOCUG00000000409	14:163839722-163861105	106.424	85.3269	-0.318754	-0.574904	0.1573	0.999836	no	protein_coding	COL6A2	collagen type VI alpha 2 chain [Source:NCBI gene;Acc:100356474]
ENSOCUG00000000412	14:94287209-94306953	6.21121	6.56947	0.0809014	0.152552	0.702	0.999836	no	protein_coding	UMPS	uridine monophosphate synthetase [Source:NCBI gene;Acc:100353794]
ENSOCUG00000000416	X:87790162-87792028	24.9066	23.9487	-0.0565807	-0.130226	0.7428	0.999836	no	protein_coding	ARMCX2	armadillo repeat containing X-linked 2 [Source:NCBI gene;Acc:100343345]
ENSOCUG00000000418	14:44999873-45381998	0.610653	0.535345	-0.189884	-0.0300368	0.85625	0.999836	no	protein_coding	P2RY13	purinergic receptor P2Y13 [Source:NCBI gene;Acc:100343482]
ENSOCUG00000000425	GL018715:1841782-1866684	20.2432	22.7151	0.166215	0.391284	0.33915	0.999836	no	protein_coding	PRPF4B	pre-mRNA processing factor 4B [Source:HGNC Symbol;Acc:HGNC:17346]
ENSOCUG00000000426	16:66416693-66423274	7.11279	6.84522	-0.0553188	-0.066258	0.8715	0.999836	no	protein_coding	RAB29	RAB29, member RAS oncogene family [Source:NCBI gene;Acc:100347515]
ENSOCUG00000000429	8:44908601-44947839	6.84282	7.4467	0.122009	0.282109	0.4896	0.999836	no	protein_coding	MPHOSPH8	M-phase phosphoprotein 8 [Source:NCBI gene;Acc:103349033]
ENSOCUG00000000431	GL018746:701758-708041	48.1401	44.6588	-0.108294	-0.222376	0.582	0.999836	no	protein_coding	CRABP1	cellular retinoic acid binding protein 1 [Source:NCBI gene;Acc:100338607]
ENSOCUG00000000432	1:156189483-156240047	23.2241	23.5431	0.0196832	0.0468141	0.90715	0.999836	no	protein_coding	COPB1	coatomer protein complex subunit beta 1 [Source:NCBI gene;Acc:100352311]
ENSOCUG00000000435	17:8200052-8320781	14.2076	16.1457	0.184495	0.412509	0.3033	0.999836	no	protein_coding	DAPK2	death associated protein kinase 2 [Source:NCBI gene;Acc:100352862]
ENSOCUG00000000437	16:60908759-60962222	1.41815	1.09179	-0.377308	-0.471295	0.2596	0.999836	no	protein_coding	DTL	denticleless E3 ubiquitin protein ligase homolog [Source:NCBI gene;Acc:100339258]
ENSOCUG00000000438	GL018782:403355-407309	0.960011	1.11754	0.21921	0.152129	0.7428	0.999836	no	protein_coding	-	CD3d molecule [Source:NCBI gene;Acc:100356153]
ENSOCUG00000000439	1:156244162-156261134	13.26	14.2914	0.108073	0.256503	0.5294	0.999836	no	protein_coding	PSMA1	proteasome subunit alpha 1 [Source:NCBI gene;Acc:100352563]
ENSOCUG00000000440	3:80538800-80575518	3.52453	3.47015	-0.0224353	-0.0312984	0.94085	0.999836	no	protein_coding	CYP7B1	25-hydroxycholesterol 7-alpha-hydroxylase [Source:NCBI gene;Acc:100343291]
ENSOCUG00000000442	1:74835767-74956226	14.1524	16.5141	0.222653	0.527154	0.19065	0.999836	no	protein_coding	-	ERCC excision repair 6 like 2 [Source:NCBI gene;Acc:100345815]
ENSOCUG00000000444	13:43383006-43403715	5.98934	5.80992	-0.043879	-0.0793891	0.84015	0.999836	no	protein_coding	ACP6	acid phosphatase 6, lysophosphatidic [Source:NCBI gene;Acc:100359307]
ENSOCUG00000000445	X:86817415-86817778	0.812369	0.641098	-0.34159	-0.231822	0.42045	0.999836	no	protein_coding	BEX4	brain expressed X-linked 4 [Source:NCBI gene;Acc:100339025]
ENSOCUG00000000446	GL019028:90718-239810	0.963442	1.0205	0.0830123	0.0240922	0.9489	0.999836	no	protein_coding	HSD17B14	hydroxysteroid 17-beta dehydrogenase 14 [Source:HGNC Symbol;Acc:HGNC:23238]
ENSOCUG00000000455	GL018724:1554903-2057131	18.7618	16.8092	-0.158548	-0.377029	0.3513	0.999836	no	protein_coding	PARD3	par-3 family cell polarity regulator [Source:HGNC Symbol;Acc:HGNC:16051]
ENSOCUG00000000459	13:14087589-14209985	4.74386	5.12018	0.110134	0.23655	0.5611	0.999836	no	protein_coding	ACTR3B	ARP3 actin related protein 3 homolog B [Source:NCBI gene;Acc:100343474]
ENSOCUG00000000461	14:162600907-162609228	32.6158	29.5308	-0.14335	-0.29863	0.45825	0.999836	no	protein_coding	CFAP298	cilia and flagella associated protein 298 [Source:NCBI gene;Acc:100328921]
ENSOCUG00000000462	3:121967009-122068456	14.1963	14.9837	0.0778817	0.177838	0.6633	0.999836	no	protein_coding	OXR1	oxidation resistance 1 [Source:NCBI gene;Acc:100345410]
ENSOCUG00000000463	7:137253383-137301309	5.06281	5.24975	0.0523114	0.114054	0.7743	0.999836	no	protein_coding	GTF3C3	general transcription factor IIIC subunit 3 [Source:NCBI gene;Acc:100348225]
ENSOCUG00000000464	10:31074986-31076516	27.2458	32.8089	0.268053	0.609092	0.127	0.999836	no	pseudogene	-	dihydrolipoyl dehydrogenase, mitochondrial-like [Source:NCBI gene;Acc:100358789]
ENSOCUG00000000466	10:31026653-31060480	14.3371	15.907	0.149914	0.345243	0.39155	0.999836	no	protein_coding	MIOS	meiosis regulator for oocyte development [Source:NCBI gene;Acc:100358528]
ENSOCUG00000000467	10:31002814-31006153	14.832	14.6312	-0.0196679	-0.030925	0.9363	0.999836	no	protein_coding	RPA3	replication protein A3 [Source:NCBI gene;Acc:100358262]
ENSOCUG00000000468	2:39274190-39275132	10.935	9.6977	-0.173236	-0.280869	0.4773	0.999836	no	protein_coding	-	SRY-box 7 [Source:NCBI gene;Acc:103345273]
ENSOCUG00000000470	18:69693479-69695872	78.1454	79.3755	0.0225333	0.0488615	0.90825	0.999836	no	protein_coding	FUOM	fucose mutarotase [Source:NCBI gene;Acc:100341556]
ENSOCUG00000000471	7:81478943-82141726	0.538987	0.459063	-0.231557	-0.2622	0.49895	0.999836	no	protein_coding	ARHGAP15	Rho GTPase activating protein 15 [Source:NCBI gene;Acc:100353343]
ENSOCUG00000000472	16:37240966-37316909	8.71907	9.32211	0.0964821	0.199041	0.62335	0.999836	no	protein_coding	COG2	component of oligomeric golgi complex 2 [Source:NCBI gene;Acc:100338169]
ENSOCUG00000000473	18:69675252-69688902	136.562	136.992	0.00454579	0.00918214	0.9823	0.999836	no	protein_coding	ECHS1	enoyl-CoA hydratase, short chain 1 [Source:NCBI gene;Acc:100341040]
ENSOCUG00000000475	GL018892:326970-346148	24.7571	24.1245	-0.037346	-0.0876456	0.8285	0.999836	no	protein_coding	KCTD10	potassium channel tetramerization domain containing 10 [Source:NCBI gene;Acc:100339870]
ENSOCUG00000000476	15:98654461-98795608	5.56342	6.62296	0.251504	0.12312	0.78815	0.999836	no	protein_coding	-	fibroblast growth factor 2 [Source:NCBI gene;Acc:100009068]
ENSOCUG00000000477	4:5660911-5675374	26.4383	26.9907	0.0298311	0.0695797	0.8646	0.999836	no	protein_coding	RALY	RALY heterogeneous nuclear ribonucleoprotein [Source:NCBI gene;Acc:100347476]
ENSOCUG00000000479	18:69675252-69688902	24.2004	22.336	-0.115661	-0.0854974	0.83225	0.999836	no	protein_coding	PAOX	polyamine oxidase [Source:NCBI gene;Acc:100341296]
ENSOCUG00000000481	4:5631222-5655707	79.3707	81.8787	0.0448814	0.104877	0.79385	0.999836	no	protein_coding	EIF2S2	eukaryotic translation initiation factor 2 subunit beta [Source:NCBI gene;Acc:100009285]
ENSOCUG00000000482	15:98654461-98795608	8.74975	9.4523	0.111423	0.219893	0.589	0.999836	no	protein_coding	NUDT6	nudix hydrolase 6 [Source:HGNC Symbol;Acc:HGNC:8053]
ENSOCUG00000000483	16:37164987-37209983	0.584231	0.452664	-0.368099	-0.338009	0.397	0.999836	no	protein_coding	CAPN9	calpain 9 [Source:NCBI gene;Acc:100358896]
ENSOCUG00000000484	18:69660087-69674827	4.68365	4.26645	-0.134597	-0.289065	0.47305	0.999836	no	protein_coding	-	mitochondrial ribosome associated GTPase 1 [Source:NCBI gene;Acc:100340781]
ENSOCUG00000000485	GL018701:5907049-5945139	6.36422	5.1811	-0.296725	-0.487564	0.21985	0.999836	no	protein_coding	NAF1	nuclear assembly factor 1 ribonucleoprotein [Source:NCBI gene;Acc:100341725]
ENSOCUG00000000486	15:98796151-99102361	2.26263	2.87754	0.346838	0.550796	0.16585	0.999836	no	protein_coding	SPATA5	spermatogenesis associated 5 [Source:NCBI gene;Acc:100344932]
ENSOCUG00000000487	GL019055:6483-44124	16.5009	13.1349	-0.329138	-0.215281	0.56715	0.999836	no	protein_coding	OGFOD2	2-oxoglutarate and iron dependent oxygenase domain containing 2 [Source:HGNC Symbol;Acc:HGNC:25823]
ENSOCUG00000000488	4:4515657-4522623	1.09424	0.897324	-0.286225	-0.382494	0.333	0.999836	no	protein_coding	FAM83C	family with sequence similarity 83 member C [Source:NCBI gene;Acc:100328918]
ENSOCUG00000000489	16:36952385-37064763	1.67179	1.95317	0.224426	0.281939	0.49415	0.999836	no	protein_coding	TTC13	tetratricopeptide repeat domain 13 [Source:NCBI gene;Acc:100357412]
ENSOCUG00000000490	GL019055:6483-44124	42.3809	40.8831	-0.0519098	-0.0257473	0.9561	0.999836	no	protein_coding	-
ENSOCUG00000000493	GL019055:47783-149475	6.82122	6.90064	0.0166995	0.0367981	0.9263	0.999836	no	protein_coding	PITPNM2	phosphatidylinositol transfer protein membrane associated 2 [Source:NCBI gene;Acc:100338877]
ENSOCUG00000000494	16:36952385-37064763	9.00729	9.55719	0.0854923	0.123244	0.76255	0.999836	no	protein_coding	ARV1	ARV1 homolog, fatty acid homeostasis modulator [Source:NCBI gene;Acc:100355641]
ENSOCUG00000000495	4:47203641-47216977	1.59853	2.75503	0.785323	0.600406	0.13795	0.999836	no	protein_coding	IL26	interleukin 26 [Source:NCBI gene;Acc:100348730]
ENSOCUG00000000498	19:4396242-4419276	13.8137	14.1264	0.0322966	0.072957	0.8588	0.999836	no	protein_coding	TVP23B	trans-golgi network vesicle protein 23 homolog B [Source:NCBI gene;Acc:100343243]
ENSOCUG00000000499	GL018800:61075-155894	28.2791	31.65	0.162472	0.378015	0.34715	0.999836	no	protein_coding	PCMT1	protein-L-isoaspartate (D-aspartate) O-methyltransferase [Source:NCBI gene;Acc:100340709]
ENSOCUG00000000500	GL018721:50540-82771	2.43697	1.73923	-0.486635	-0.292999	0.58105	0.999836	no	protein_coding	-
ENSOCUG00000000502	GL018800:61075-155894	1.40586	1.1307	-0.314238	-0.117532	0.8336	0.999836	no	protein_coding	LRP11	LDL receptor related protein 11 [Source:HGNC Symbol;Acc:HGNC:16936]
ENSOCUG00000000503	GL018721:86526-168351	18.9343	18.4761	-0.0353464	-0.0818213	0.8391	0.999836	no	protein_coding	TRAPPC12	trafficking protein particle complex 12 [Source:NCBI gene;Acc:100344948]
ENSOCUG00000000507	12:31388131-31393131	10.7866	10.7813	-0.000706951	-0.00137719	0.9967	0.999836	no	protein_coding	FRS3	fibroblast growth factor receptor substrate 3 [Source:NCBI gene;Acc:100328715]
ENSOCUG00000000508	13:62043979-62258746	2.51074	2.88618	0.201047	0.277648	0.4884	0.999836	no	protein_coding	OLFM3	olfactomedin 3 [Source:NCBI gene;Acc:100344242]
ENSOCUG00000000509	12:31398633-31401593	1.86027	1.5966	-0.220509	-0.214135	0.6031	0.999836	no	protein_coding	-
ENSOCUG00000000510	18:50163050-50178612	5.53532	5.60152	0.0171516	0.0392231	0.9214	0.999836	no	protein_coding	PPRC1	peroxisome proliferator-activated receptor gamma, coactivator-related 1 [Source:NCBI gene;Acc:100339175]
ENSOCUG00000000511	GL018723:1119264-1178100	11.4611	11.5867	0.0157226	0.0367208	0.92745	0.999836	no	protein_coding	PITPNB	phosphatidylinositol transfer protein beta [Source:HGNC Symbol;Acc:HGNC:9002]
ENSOCUG00000000512	GL019019:182892-220960	61.8976	60.9778	-0.0216002	-0.0513457	0.89645	0.999836	no	protein_coding	USP22	ubiquitin specific peptidase 22 [Source:HGNC Symbol;Acc:HGNC:12621]
ENSOCUG00000000515	5:949252-956946	6.27214	5.30455	-0.241727	-0.361862	0.36265	0.999836	no	protein_coding	LGALS4	galectin 4 [Source:NCBI gene;Acc:100009464]
ENSOCUG00000000516	18:50181154-50189973	20.961	21.4545	0.0335718	0.0777419	0.84735	0.999836	no	protein_coding	-	nucleolar and coiled-body phosphoprotein 1 [Source:NCBI gene;Acc:100353803]
ENSOCUG00000000518	1:47671906-47766804	5.46242	5.49619	0.00889128	0.0171574	0.96625	0.999836	no	protein_coding	UHRF2	ubiquitin like with PHD and ring finger domains 2 [Source:NCBI gene;Acc:100355341]
ENSOCUG00000000520	16:48962309-48981891	14.4025	15.1435	0.0723745	0.132742	0.7352	0.999836	no	protein_coding	CNIH4	cornichon family AMPA receptor auxiliary protein 4 [Source:NCBI gene;Acc:100348010]
ENSOCUG00000000521	GL019077:16495-27942	11.4937	10.4571	-0.136371	-0.297746	0.45345	0.999836	no	protein_coding	TELO2	telomere maintenance 2 [Source:HGNC Symbol;Acc:HGNC:29099]
ENSOCUG00000000522	6:7695322-7708933	3.49081	1.69493	-1.04233	-0.595517	0.1313	0.999836	no	protein_coding	-	phospholipase A2 group X [Source:NCBI gene;Acc:100341685]
ENSOCUG00000000524	1:47671906-47766804	2.14783	3.04341	0.50281	0.201497	0.75705	0.999836	no	pseudogene	-
ENSOCUG00000000525	18:5991800-6012425	118.087	124.539	0.0767401	0.179943	0.65145	0.999836	no	protein_coding	-	mitochondrial import inner membrane translocase subunit Tim23 [Source:NCBI gene;Acc:100347175]
ENSOCUG00000000526	1:133905485-133940995	9.66795	8.96952	-0.108179	-0.204523	0.61175	0.999836	no	protein_coding	PRCP	prolylcarboxypeptidase [Source:NCBI gene;Acc:100342764]
ENSOCUG00000000528	4:8193969-8198417	13.0605	12.5152	-0.0615263	-0.0847504	0.83555	0.999836	no	protein_coding	TCF15	transcription factor 15 [Source:NCBI gene;Acc:100347808]
ENSOCUG00000000530	GL018721:181201-189422	23.8461	20.2606	-0.235075	-0.376654	0.3517	0.999836	no	protein_coding	ADI1	Oryctolagus cuniculus acireductone dioxygenase 1 (ADI1), mRNA. [Source:RefSeq mRNA;Acc:NM_001285837]
ENSOCUG00000000531	1:68036930-68132445	7.76555	7.96294	0.0362123	0.0734276	0.8562	0.999836	no	protein_coding	TLE1	TLE family member 1, transcriptional corepressor [Source:HGNC Symbol;Acc:HGNC:11837]
ENSOCUG00000000532	13:98050965-98167883	38.5361	34.5243	-0.158595	-0.377722	0.35815	0.999836	no	protein_coding	WLS	Wnt ligand secretion mediator [Source:NCBI gene;Acc:100352518]
ENSOCUG00000000533	GL018768:978756-1267483	0.579847	0.664698	0.197027	0.0111258	0.8893	0.999836	no	protein_coding	RPP25	ribonuclease P and MRP subunit p25 [Source:HGNC Symbol;Acc:HGNC:30361]
ENSOCUG00000000534	3:51639035-51688618	1.13874	1.14956	0.0136481	0.013991	0.97325	0.999836	no	protein_coding	LCP2	lymphocyte cytosolic protein 2 [Source:NCBI gene;Acc:100339465]
ENSOCUG00000000536	GL019024:176778-193384	10.342	9.80515	-0.0768967	-0.154858	0.6926	0.999836	no	protein_coding	IRF8	interferon regulatory factor 8 [Source:NCBI gene;Acc:100350620]
ENSOCUG00000000539	3:51755891-51764143	3.15648	3.43913	0.123727	0.190117	0.62525	0.999836	no	protein_coding	KCNMB1	potassium calcium-activated channel subfamily M regulatory beta subunit 1 [Source:NCBI gene;Acc:100009034]
ENSOCUG00000000540	3:51857965-52066618	1.59707	1.90227	0.252296	0.283344	0.4898	0.999836	no	protein_coding	KCNIP1	potassium voltage-gated channel interacting protein 1 [Source:HGNC Symbol;Acc:HGNC:15521]
ENSOCUG00000000543	GL018711:1648906-1729518	11.7295	11.3095	-0.052609	-0.0897965	0.82135	0.999836	no	protein_coding	RNF144B	ring finger protein 144B [Source:NCBI gene;Acc:100340283]
ENSOCUG00000000545	18:37149274-37150168	6.04673	5.22967	-0.209435	-0.278886	0.48285	0.999836	no	protein_coding	CH25H	cholesterol 25-hydroxylase [Source:NCBI gene;Acc:100341039]
ENSOCUG00000000547	7:141167896-141191932	0.418051	0.461914	0.143944	0.146618	0.71905	0.999836	no	protein_coding	SGO2	shugoshin 2 [Source:NCBI gene;Acc:100345160]
ENSOCUG00000000548	17:29081976-29094001	29.9213	32.213	0.106469	0.233139	0.56825	0.999836	no	protein_coding	CCNDBP1	cyclin D1 binding protein 1 [Source:NCBI gene;Acc:100340338]
ENSOCUG00000000551	17:29014451-29051769	0.620045	0.489492	-0.341089	-0.367976	0.3515	0.999836	no	protein_coding	TGM5	transglutaminase 5 [Source:NCBI gene;Acc:100359233]
ENSOCUG00000000552	GL018767:246379-297254	35.9342	35.7443	-0.00764387	-0.0178656	0.9644	0.999836	no	protein_coding	-
ENSOCUG00000000553	X:86482238-86482721	32.9256	32.1469	-0.0345319	-0.0576596	0.88665	0.999836	no	protein_coding	TCEAL1	transcription elongation factor A like 1 [Source:NCBI gene;Acc:100347186]
ENSOCUG00000000554	9:16038670-16047007	2.11154	1.87211	-0.173629	-0.262814	0.51615	0.999836	no	protein_coding	NME6	NME/NM23 nucleoside diphosphate kinase 6 [Source:NCBI gene;Acc:100354529]
ENSOCUG00000000555	GL018767:246379-297254	0.667564	0.643617	-0.052705	-0.0256633	0.9699	0.999836	no	protein_coding	PRAM1	PML-RARA regulated adaptor molecule 1 [Source:HGNC Symbol;Acc:HGNC:30091]
ENSOCUG00000000557	5:13251749-13303132	0.925562	0.859462	-0.106895	-0.176131	0.6503	0.999836	no	protein_coding	NLRC5	NLR family CARD domain containing 5 [Source:NCBI gene;Acc:100356547]
ENSOCUG00000000558	GL018767:216416-236994	2.58237	2.52608	-0.0317938	-0.0530527	0.89655	0.999836	no	protein_coding	MYO1F	myosin IF [Source:HGNC Symbol;Acc:HGNC:7600]
ENSOCUG00000000559	X:33282193-33282367	28.7601	24.2633	-0.24529	-1.39381	0.7718	0.999836	no	protein_coding	-
ENSOCUG00000000560	13:126885591-126893820	15.3185	15.6762	0.033299	0.078921	0.8447	0.999836	no	protein_coding	HEYL	hes related family bHLH transcription factor with YRPW motif-like [Source:NCBI gene;Acc:100340928]
ENSOCUG00000000561	15:60930664-60931213	29.5629	29.3583	-0.0100221	-0.0173724	0.9649	0.999836	no	protein_coding	-	tigger transposable element derived 2 [Source:NCBI gene;Acc:103350756]
ENSOCUG00000000562	13:126928665-126942371	127.103	151.167	0.250144	0.54354	0.17615	0.999836	no	protein_coding	PABPC4	poly(A) binding protein cytoplasmic 4 [Source:NCBI gene;Acc:100340846]
ENSOCUG00000000564	5:13313834-13348960	12.1732	10.646	-0.193393	-0.403355	0.311	0.999836	no	protein_coding	CPNE2	copine 2 [Source:NCBI gene;Acc:100356795]
ENSOCUG00000000565	6:26617167-26651805	11.5145	9.88367	-0.220331	-0.495947	0.22305	0.999836	no	protein_coding	DTX2	deltex E3 ubiquitin ligase 2 [Source:NCBI gene;Acc:100353341]
ENSOCUG00000000566	13:7659570-7840703	4.53083	4.70601	0.0547294	0.095211	0.81505	0.999836	no	protein_coding	XPR1	xenotropic and polytropic retrovirus receptor 1 [Source:NCBI gene;Acc:100339244]
ENSOCUG00000000568	1:146236497-146238305	415.025	373.695	-0.15134	-0.257522	0.49025	0.999836	no	protein_coding	HBB2	hemoglobin, beta [Source:NCBI gene;Acc:100009084]
ENSOCUG00000000570	X:36417810-36446204	3.42845	3.38955	-0.016464	-0.0127084	0.9689	0.999836	no	protein_coding	APEX2	apurinic/apyrimidinic endodeoxyribonuclease 2 [Source:HGNC Symbol;Acc:HGNC:17889]
ENSOCUG00000000572	5:13356044-13374081	20.6027	20.215	-0.0274051	-0.0502417	0.89985	0.999836	no	protein_coding	FAM192A	family with sequence similarity 192 member A [Source:NCBI gene;Acc:100345156]
ENSOCUG00000000573	5:22222307-22247555	9.2383	10.3791	0.167988	0.355299	0.38025	0.999836	no	protein_coding	NAE1	NEDD8 activating enzyme E1 subunit 1 [Source:NCBI gene;Acc:100350243]
ENSOCUG00000000574	20:4656675-4722365	16.8083	19.1621	0.189084	0.30332	0.4649	0.999836	no	protein_coding	PLEKHH1	pleckstrin homology, MyTH4 and FERM domain containing H1 [Source:NCBI gene;Acc:100354469]
ENSOCUG00000000575	3:38519798-38546290	1.3223	0.903782	-0.549004	-0.619452	0.1061	0.999836	no	protein_coding	-	hepatitis A virus cellular receptor 1 [Source:NCBI gene;Acc:103347939]
ENSOCUG00000000576	GL018804:657938-666875	3.95181	4.41457	0.159759	0.268603	0.49545	0.999836	no	protein_coding	ZNF84	zinc finger protein 84 [Source:HGNC Symbol;Acc:HGNC:13159]
ENSOCUG00000000577	5:13405648-13438229	4.6665	4.39629	-0.0860547	-0.184082	0.6466	0.999836	no	protein_coding	RSPRY1	ring finger and SPRY domain containing 1 [Source:NCBI gene;Acc:100345413]
ENSOCUG00000000578	5:22279035-22280625	4.83638	4.69758	-0.0420111	-0.0678257	0.8646	0.999836	no	protein_coding	PDP2	pyruvate dehyrogenase phosphatase catalytic subunit 2 [Source:NCBI gene;Acc:100350736]
ENSOCUG00000000581	19:43293064-43301425	13.57	11.7904	-0.202806	-0.434945	0.28995	0.999836	no	protein_coding	NAGLU	N-acetyl-alpha-glucosaminidase [Source:NCBI gene;Acc:100344181]
ENSOCUG00000000582	5:13441023-13448490	26.4921	23.8796	-0.149788	-0.350367	0.382	0.999836	no	protein_coding	ARL2BP	ADP ribosylation factor like GTPase 2 binding protein [Source:NCBI gene;Acc:100345670]
ENSOCUG00000000583	20:4656675-4722365	17.1871	17.9891	0.0657997	0.0877918	0.82875	0.999836	no	protein_coding	PIGH	phosphatidylinositol glycan anchor biosynthesis class H [Source:NCBI gene;Acc:100354220]
ENSOCUG00000000584	20:4603539-4639377	2.06909	1.64829	-0.328028	-0.33563	0.4098	0.999836	no	protein_coding	ARG2	arginase 2 [Source:NCBI gene;Acc:100008967]
ENSOCUG00000000585	5:22311514-22315347	2.80069	3.76223	0.425807	0.672538	0.08755	0.999836	no	protein_coding	RRAD	RRAD, Ras related glycolysis inhibitor and calcium channel regulator [Source:NCBI gene;Acc:100350991]
ENSOCUG00000000586	20:4582458-4603353	59.6772	58.4985	-0.0287797	-0.0647103	0.87525	0.999836	no	protein_coding	VTI1B	vesicle transport through interaction with t-SNAREs 1B [Source:NCBI gene;Acc:100353964]
ENSOCUG00000000587	GL018771:94397-217390	4.60024	5.06949	0.140132	0.3253	0.4207	0.999836	no	protein_coding	DNAJC13	DnaJ heat shock protein family (Hsp40) member C13 [Source:NCBI gene;Acc:100352461]
ENSOCUG00000000588	5:22321556-22323123	9.95052	9.699	-0.0369356	-0.0444357	0.9109	0.999836	no	protein_coding	-	cytosolic iron-sulfur assembly component 2B [Source:NCBI gene;Acc:100351240]
ENSOCUG00000000589	19:56825758-56826163	24.0573	25.8402	0.103138	0.136608	0.73955	0.999836	no	protein_coding	-
ENSOCUG00000000590	20:4561737-4579219	9.62029	9.25432	-0.0559533	-0.0914895	0.82	0.999836	no	protein_coding	RDH11	retinol dehydrogenase 11 [Source:NCBI gene;Acc:100353716]
ENSOCUG00000000593	20:4435443-4513184	3.84128	3.87894	0.0140755	0.032551	0.93655	0.999836	no	protein_coding	ZFYVE26	zinc finger FYVE-type containing 26 [Source:NCBI gene;Acc:100353465]
ENSOCUG00000000594	21:4133805-4283566	2.54652	2.63719	0.0504761	0.0968334	0.81115	0.999836	no	protein_coding	-
ENSOCUG00000000595	18:45657641-45666451	11.068	11.4857	0.0534392	0.101562	0.7995	0.999836	no	protein_coding	ZDHHC16	zinc finger DHHC-type containing 16 [Source:NCBI gene;Acc:100344180]
ENSOCUG00000000596	GL018717:311845-343261	165.706	163.025	-0.0235326	-0.055457	0.89135	0.999836	no	protein_coding	PLA2G16	phospholipase A2 group XVI [Source:NCBI gene;Acc:100343759]
ENSOCUG00000000597	20:4368664-4433987	0.460336	0.341382	-0.431298	-0.292946	0.4877	0.999836	no	protein_coding	RAD51B	RAD51 paralog B [Source:HGNC Symbol;Acc:HGNC:9822]
ENSOCUG00000000598	12:101894026-101925303	19.4015	19.1576	-0.0182448	-0.0422449	0.91635	0.999836	no	protein_coding	HDAC2	histone deacetylase 2 [Source:HGNC Symbol;Acc:HGNC:4853]
ENSOCUG00000000601	12:72668288-72696556	30.8947	33.4532	0.114786	0.265043	0.51245	0.999836	no	protein_coding	SYNCRIP	synaptotagmin binding cytoplasmic RNA interacting protein [Source:NCBI gene;Acc:100358009]
ENSOCUG00000000602	AAGW02081496:2245-3404	3.00449	3.51251	0.225383	0.25857	0.52665	0.999836	no	pseudogene	-
ENSOCUG00000000603	16:50507171-50533428	0.382814	0.458413	0.260004	0.286626	0.4877	0.999836	no	protein_coding	HHIPL2	HHIP like 2 [Source:NCBI gene;Acc:100359316]
ENSOCUG00000000604	19:42627272-42629798	317.862	321.776	0.0176567	0.0374377	0.9322	0.999836	no	protein_coding	-	eukaryotic translation initiation factor 1 [Source:NCBI gene;Acc:100345195]
ENSOCUG00000000606	16:50471738-50505152	1.71575	1.92707	0.167574	0.1996	0.62965	0.999836	no	protein_coding	TAF1A	TATA-box binding protein associated factor, RNA polymerase I subunit A [Source:NCBI gene;Acc:100351776]
ENSOCUG00000000607	19:42707916-42712187	11.3259	9.4408	-0.262644	-0.489194	0.2263	0.999836	no	protein_coding	P3H4	prolyl 3-hydroxylase family member 4 (non-enzymatic) [Source:NCBI gene;Acc:100345968]
ENSOCUG00000000608	13:47303639-47384750	16.8888	15.8738	-0.0894272	-0.208503	0.6057	0.999836	no	protein_coding	PTGFRN	prostaglandin F2 receptor inhibitor [Source:NCBI gene;Acc:100348494]
ENSOCUG00000000613	13:47186260-47230748	2.18615	1.9626	-0.155622	-0.281511	0.4896	0.999836	no	protein_coding	TTF2	transcription termination factor 2 [Source:NCBI gene;Acc:100340161]
ENSOCUG00000000614	19:42750269-42751868	4.21836	5.01682	0.250089	0.398967	0.31965	0.999836	no	protein_coding	KLHL11	kelch like family member 11 [Source:NCBI gene;Acc:100342151]
ENSOCUG00000000615	GL018720:2112892-2122046	4.59218	4.39305	-0.0639552	-0.107224	0.78205	0.999836	no	protein_coding	ANKRA2	ankyrin repeat family A member 2 [Source:NCBI gene;Acc:100340097]
ENSOCUG00000000616	2:51255109-51291065	2.22164	1.72704	-0.363318	-0.354306	0.3923	0.999836	no	protein_coding	SCRG1	stimulator of chondrogenesis 1 [Source:HGNC Symbol;Acc:HGNC:17036]
ENSOCUG00000000617	GL018720:2124590-2144223	5.99499	6.48986	0.114428	0.206789	0.61045	0.999836	no	protein_coding	UTP15	UTP15, small subunit processome component [Source:HGNC Symbol;Acc:HGNC:25758]
ENSOCUG00000000618	17:4351164-4488767	14.0283	14.6968	0.0671625	0.149452	0.71625	0.999836	no	protein_coding	PIAS1	protein inhibitor of activated STAT 1 [Source:NCBI gene;Acc:100339509]
ENSOCUG00000000619	10:35699235-35703990	10.639	10.3796	-0.0356056	-0.0810645	0.839	0.999836	no	protein_coding	SAMD9L	sterile alpha motif domain containing 9 like [Source:NCBI gene;Acc:100353851]
ENSOCUG00000000621	10:24692311-24705511	2.99005	3.60786	0.270973	0.37704	0.32015	0.999836	no	protein_coding	INHBA	inhibin subunit beta A [Source:HGNC Symbol;Acc:HGNC:6066]
ENSOCUG00000000624	9:16317149-16324771	6.48113	7.42101	0.195371	0.37959	0.34375	0.999836	no	protein_coding	SLC26A6	solute carrier family 26 member 6 [Source:HGNC Symbol;Acc:HGNC:14472]
ENSOCUG00000000625	10:35490512-35608388	7.55681	8.2432	0.125426	0.289408	0.46765	0.999836	no	protein_coding	VPS50	VPS50, EARP/GARPII complex subunit [Source:NCBI gene;Acc:100353605]
ENSOCUG00000000626	18:50809634-50852672	20.0236	20.9031	0.0620114	0.0596006	0.88245	0.999836	no	protein_coding	AS3MT	BLOC-1 related complex subunit 7 [Source:NCBI gene;Acc:100347079]
ENSOCUG00000000628	13:132560622-132566757	39.4813	39.9307	0.0163268	0.0366411	0.9265	0.999836	no	protein_coding	MUL1	mitochondrial E3 ubiquitin protein ligase 1 [Source:NCBI gene;Acc:100350921]
ENSOCUG00000000629	GL018720:2237284-2513200	2.08761	1.58991	-0.392908	-0.735044	0.0694	0.999836	no	protein_coding	ARHGEF28	Rho guanine nucleotide exchange factor 28 [Source:HGNC Symbol;Acc:HGNC:30322]
ENSOCUG00000000630	GL018824:621652-651037	6.34563	6.28165	-0.0146184	-0.0327448	0.93585	0.999836	no	protein_coding	BCL7A	BCL7A, BAF complex component [Source:NCBI gene;Acc:100345039]
ENSOCUG00000000631	12:148995545-149005095	1.05623	1.00734	-0.0683761	-0.092649	0.8222	0.999836	no	protein_coding	TAGAP	T cell activation RhoGTPase activating protein [Source:NCBI gene;Acc:100356304]
ENSOCUG00000000633	4:3455197-3535054	19.026	18.2411	-0.060775	-0.143697	0.7162	0.999836	no	protein_coding	DLGAP4	DLG associated protein 4 [Source:NCBI gene;Acc:100354420]
ENSOCUG00000000634	GL018709:3606917-3632749	5.46406	5.66416	0.0518881	0.0735511	0.85465	0.999836	no	protein_coding	ERI1	exoribonuclease 1 [Source:NCBI gene;Acc:100350785]
ENSOCUG00000000635	12:123624575-123889314	6.95077	8.0861	0.218272	0.475462	0.2368	0.999836	no	protein_coding	EYA4	EYA transcriptional coactivator and phosphatase 4 [Source:NCBI gene;Acc:100357328]
ENSOCUG00000000637	4:3443574-3448377	176.595	162.634	-0.118813	-0.277394	0.48445	0.999836	no	protein_coding	MYL9	myosin light chain 9 [Source:NCBI gene;Acc:100343384]
ENSOCUG00000000638	7:59796305-59899847	2.4666	2.4575	-0.00533435	-0.0106795	0.9771	0.999836	no	protein_coding	GLI2	GLI family zinc finger 2 [Source:NCBI gene;Acc:100359289]
ENSOCUG00000000641	4:3407564-3419655	5.30663	4.46925	-0.247761	-0.281419	0.4852	0.999836	no	protein_coding	TGIF2	TGFB induced factor homeobox 2 [Source:NCBI gene;Acc:100343127]
ENSOCUG00000000645	GL018924:279994-287696	2.19837	2.36353	0.104512	0.179648	0.65215	0.999836	no	protein_coding	ZNF331	zinc finger protein 331 [Source:HGNC Symbol;Acc:HGNC:15489]
ENSOCUG00000000649	1:123723182-123786844	2.08381	2.31634	0.152619	0.275517	0.4974	0.999836	no	protein_coding	SLC36A4	solute carrier family 36 member 4 [Source:NCBI gene;Acc:100353235]
ENSOCUG00000000650	8:24345286-24480206	3.14432	3.00796	-0.0639606	-0.0957168	0.81185	0.999836	no	protein_coding	RERG	RAS like estrogen regulated growth inhibitor [Source:NCBI gene;Acc:100345933]
ENSOCUG00000000652	17:41350753-41351224	2.64406	1.53856	-0.781178	-0.538675	0.20225	0.999836	no	protein_coding	-	ribonuclease 8 [Source:NCBI gene;Acc:100356315]
ENSOCUG00000000655	16:61658038-62345178	0.834935	0.745184	-0.164068	-0.123094	0.75065	0.999836	no	protein_coding	HHAT	hedgehog acyltransferase [Source:NCBI gene;Acc:100348255]
ENSOCUG00000000657	16:61658038-62345178	0.587184	0.594058	0.0167904	0.021594	0.9594	0.999836	no	protein_coding	KCNH1	potassium voltage-gated channel subfamily H member 1 [Source:NCBI gene;Acc:100340515]
ENSOCUG00000000658	15:69212413-69239058	2.05324	1.68606	-0.284248	-0.508604	0.2023	0.999836	no	protein_coding	BMP3	bone morphogenetic protein 3 [Source:NCBI gene;Acc:100348414]
ENSOCUG00000000659	13:48850834-48904721	1.42336	1.50779	0.0831371	0.0695496	0.86585	0.999836	no	protein_coding	-
ENSOCUG00000000666	7:72211373-72456959	0.500751	0.165102	-1.60074	-0.444891	0.45315	0.999836	no	protein_coding	MAP3K19	mitogen-activated protein kinase kinase kinase 19 [Source:HGNC Symbol;Acc:HGNC:26249]
ENSOCUG00000000668	19:37803511-37836031	17.8356	18.9506	0.0874891	0.19879	0.62505	0.999836	no	protein_coding	KAT7	lysine acetyltransferase 7 [Source:NCBI gene;Acc:100342831]
ENSOCUG00000000669	GL018731:1351716-1354042	3.32812	3.26945	-0.0256619	-0.0410861	0.91385	0.999836	no	protein_coding	-	histone acetyltransferase KAT2B-like [Source:NCBI gene;Acc:100353065]
ENSOCUG00000000670	8:87622384-87624910	1.094	0.881534	-0.311531	-0.353792	0.3639	0.999836	no	pseudogene	-
ENSOCUG00000000672	12:80433018-80622164	12.0715	15.1957	0.332061	0.721566	0.0736	0.999836	no	protein_coding	EPHA7	EPH receptor A7 [Source:NCBI gene;Acc:100344577]
ENSOCUG00000000673	17:58719255-58745183	7.34122	7.65592	0.0605576	0.0882405	0.83085	0.999836	no	protein_coding	GEMIN2	gem nuclear organelle associated protein 2 [Source:NCBI gene;Acc:100338263]
ENSOCUG00000000674	8:31128085-31129953	12.4292	12.4232	-0.000701192	-0.0014654	0.9964	0.999836	no	protein_coding	KCNA5	potassium voltage-gated channel subfamily A member 5 [Source:NCBI gene;Acc:100008684]
ENSOCUG00000000676	10:21833326-22020788	19.185	20.1455	0.0704824	0.167297	0.67615	0.999836	no	protein_coding	VPS41	VPS41, HOPS complex subunit [Source:NCBI gene;Acc:100343722]
ENSOCUG00000000677	13:127004467-127395095	9.69058	10.4115	0.103524	0.210357	0.6022	0.999836	no	protein_coding	MACF1	microtubule-actin crosslinking factor 1 [Source:NCBI gene;Acc:100341624]
ENSOCUG00000000678	1:73722847-74100962	5.39311	5.37292	-0.0054108	-0.0109462	0.9796	0.999836	no	protein_coding	C9orf3	chromosome 9 open reading frame 3 [Source:HGNC Symbol;Acc:HGNC:1361]
ENSOCUG00000000679	GL018933:262794-285020	10.218	10.3864	0.0235826	0.0518979	0.8954	0.999836	no	protein_coding	USP20	ubiquitin specific peptidase 20 [Source:HGNC Symbol;Acc:HGNC:12619]
ENSOCUG00000000680	X:2603485-2644605	5.824	5.56179	-0.0664605	-0.150032	0.71155	0.999836	no	protein_coding	SYAP1	synapse associated protein 1 [Source:NCBI gene;Acc:100350109]
ENSOCUG00000000681	X:2666151-2723899	6.56105	7.53153	0.199017	0.355989	0.38495	0.999836	no	protein_coding	-	taxilin gamma [Source:NCBI gene;Acc:100352103]
ENSOCUG00000000682	GL018761:143842-255626	21.7159	20.8922	-0.0557823	-0.102684	0.8017	0.999836	no	protein_coding	CCNK	cyclin K [Source:HGNC Symbol;Acc:HGNC:1596]
ENSOCUG00000000683	X:2727071-2753518	26.5199	26.9976	0.0257556	0.0596108	0.88615	0.999836	no	protein_coding	RBBP7	RB binding protein 7, chromatin remodeling factor [Source:NCBI gene;Acc:100352868]
ENSOCUG00000000684	11:55192129-55220100	33.195	34.284	0.0465735	0.110497	0.7851	0.999836	no	protein_coding	TARS	threonyl-tRNA synthetase [Source:NCBI gene;Acc:100356114]
ENSOCUG00000000686	19:24980658-24987202	0.885894	0.826359	-0.100366	-0.0647381	0.8788	0.999836	no	protein_coding	-	C-C motif chemokine 23 [Source:NCBI gene;Acc:103351522]
ENSOCUG00000000687	5:868895-878648	8.80862	8.89453	0.0140028	0.0283176	0.94545	0.999836	no	protein_coding	-
ENSOCUG00000000688	5:824615-828207	20.9967	17.9941	-0.222634	-0.375199	0.36125	0.999836	no	protein_coding	FBXO27	F-box protein 27 [Source:NCBI gene;Acc:100342189]
ENSOCUG00000000689	5:867060-868891	47.605	45.0689	-0.0789822	-0.128794	0.75205	0.999836	no	protein_coding	MRPS12	mitochondrial ribosomal protein S12 [Source:NCBI gene;Acc:100358773]
ENSOCUG00000000692	9:77345588-77369912	10.6863	11.1202	0.0574204	0.134385	0.74265	0.999836	no	protein_coding	SLC39A6	solute carrier family 39 member 6 [Source:NCBI gene;Acc:100352412]
ENSOCUG00000000694	15:46510869-46532321	13.3082	11.6073	-0.197278	-0.418977	0.30215	0.999836	no	protein_coding	BDH2	3-hydroxybutyrate dehydrogenase 2 [Source:NCBI gene;Acc:100344675]
ENSOCUG00000000695	13:143087500-143111881	6.60866	6.36597	-0.0539785	-0.121807	0.7647	0.999836	no	protein_coding	NOL9	nucleolar protein 9 [Source:NCBI gene;Acc:100353939]
ENSOCUG00000000696	19:14007025-14029114	49.5084	54.4975	0.138516	0.293422	0.4773	0.999836	no	protein_coding	SMTNL2	smoothelin like 2 [Source:NCBI gene;Acc:100348773]
ENSOCUG00000000697	9:77371081-77411994	8.44578	8.75088	0.0511984	0.107074	0.791	0.999836	no	protein_coding	ELP2	elongator acetyltransferase complex subunit 2 [Source:NCBI gene;Acc:100352669]
ENSOCUG00000000699	15:46423571-46506024	0.583357	0.563113	-0.0509548	-0.0821068	0.8338	0.999836	no	protein_coding	CENPE	centromere protein E [Source:NCBI gene;Acc:100343917]
ENSOCUG00000000703	9:77426444-77479009	1.42979	1.33946	-0.0941573	-0.156151	0.6968	0.999836	no	protein_coding	MOCOS	molybdenum cofactor sulfurase [Source:NCBI gene;Acc:100353426]
ENSOCUG00000000706	9:77491823-77979957	4.29151	4.02502	-0.0924887	-0.196152	0.6282	0.999836	no	protein_coding	FHOD3	formin homology 2 domain containing 3 [Source:NCBI gene;Acc:100352923]
ENSOCUG00000000707	2:124487797-124506462	5.17277	5.77489	0.158858	0.329726	0.4184	0.999836	no	protein_coding	FAM161A	FAM161A, centrosomal protein [Source:NCBI gene;Acc:100353246]
ENSOCUG00000000708	4:11733081-11793489	17.3382	18.7469	0.112694	0.235283	0.5466	0.999836	no	protein_coding	CDS2	CDP-diacylglycerol synthase 2 [Source:NCBI gene;Acc:100358338]
ENSOCUG00000000709	9:77992016-78066206	17.8556	17.3531	-0.0411844	-0.0822888	0.83335	0.999836	no	protein_coding	TPGS2	tubulin polyglutamylase complex subunit 2 [Source:NCBI gene;Acc:100353679]
ENSOCUG00000000711	9:78279054-78279564	3.31785	3.45707	0.0593047	0.0502541	0.9011	0.999836	no	protein_coding	-
ENSOCUG00000000713	1:129407415-129698486	2.91121	3.00742	0.0469104	0.0863246	0.8327	0.999836	no	protein_coding	TMEM135	transmembrane protein 135 [Source:NCBI gene;Acc:100341402]
ENSOCUG00000000714	14:11676190-12163337	9.07797	8.13304	-0.158575	-0.0921751	0.83815	0.999836	no	protein_coding	RARB	retinoic acid receptor beta [Source:NCBI gene;Acc:100358445]
ENSOCUG00000000715	1:174450771-174540825	26.7459	23.7583	-0.170889	-0.392609	0.33275	0.999836	no	protein_coding	CD44	CD44 molecule (Indian blood group) [Source:NCBI gene;Acc:100301546]
ENSOCUG00000000716	8:51967134-52179989	4.63545	4.02795	-0.202665	-0.162604	0.68785	0.999836	no	protein_coding	EPSTI1	epithelial stromal interaction 1 [Source:NCBI gene;Acc:100351496]
ENSOCUG00000000717	14:11676190-12163337	25.8761	26.2513	0.0207651	0.0468967	0.91	0.999836	no	protein_coding	TOP2B	DNA topoisomerase II beta [Source:NCBI gene;Acc:100351427]
ENSOCUG00000000719	GL018754:1207385-1210569	20.943	18.7596	-0.158834	-0.321775	0.42485	0.999836	no	protein_coding	RASL11B	RAS like family 11 member B [Source:NCBI gene;Acc:100342752]
ENSOCUG00000000720	17:43009629-43014883	85.7816	80.8316	-0.0857487	-0.203584	0.61015	0.999836	no	protein_coding	OXA1L	OXA1L, mitochondrial inner membrane protein [Source:NCBI gene;Acc:100343588]
ENSOCUG00000000722	GL018754:841113-1201713	6.33272	5.75475	-0.138074	-0.296131	0.46225	0.999836	no	protein_coding	SCFD2	sec1 family domain containing 2 [Source:NCBI gene;Acc:100342494]
ENSOCUG00000000723	3:106596017-106667024	1.35373	1.38572	0.0336937	0.043248	0.91265	0.999836	no	protein_coding	PIP4P2	phosphatidylinositol-4,5-bisphosphate 4-phosphatase 2 [Source:NCBI gene;Acc:100353159]
ENSOCUG00000000724	17:43017034-43049747	2.80465	2.38805	-0.231985	-0.30546	0.4308	0.999836	no	protein_coding	SLC7A7	solute carrier family 7 member 7 [Source:NCBI gene;Acc:100356317]
ENSOCUG00000000725	9:48336917-48337907	0.385288	0.327247	-0.235557	-0.118933	0.79075	0.999836	no	protein_coding	MC5R	melanocortin 5 receptor [Source:NCBI gene;Acc:100348068]
ENSOCUG00000000727	14:108148179-108222126	2.19815	2.45688	0.160542	0.243267	0.5513	0.999836	no	protein_coding	NECTIN3	nectin cell adhesion molecule 3 [Source:NCBI gene;Acc:100350924]
ENSOCUG00000000728	12:12231137-12240321	7.73417	7.5623	-0.0324206	-0.0476625	0.9079	0.999836	no	protein_coding	GMNN	geminin, DNA replication inhibitor [Source:NCBI gene;Acc:100351332]
ENSOCUG00000000729	8:100934277-101298734	31.2868	29.3662	-0.0913948	-0.188222	0.6462	0.999836	no	protein_coding	TM9SF2	transmembrane 9 superfamily member 2 [Source:NCBI gene;Acc:100354430]
ENSOCUG00000000731	GL018706:1212382-1323370	7.36793	8.5221	0.20995	0.458193	0.2658	0.999836	no	protein_coding	KAT6A	lysine acetyltransferase 6A [Source:HGNC Symbol;Acc:HGNC:13013]
ENSOCUG00000000732	8:43045958-43085360	0.546917	0.477563	-0.195629	-0.175338	0.6738	0.999836	no	protein_coding	FGF9	fibroblast growth factor 9 [Source:NCBI gene;Acc:100355861]
ENSOCUG00000000733	1:54454045-54505696	6.17646	5.95573	-0.0525024	-0.0915926	0.81565	0.999836	no	protein_coding	-	putative COBW domain-containing protein 7 [Source:NCBI gene;Acc:100355256]
ENSOCUG00000000734	3:116512015-116534877	111.871	101.992	-0.133371	-0.316324	0.44365	0.999836	no	protein_coding	YWHAZ	tyrosine 3-monooxygenase/tryptophan 5-monooxygenase activation protein zeta [Source:NCBI gene;Acc:100342694]
ENSOCUG00000000738	1:20417695-20451513	11.0258	10.8518	-0.0229484	-0.0394435	0.9213	0.999836	no	protein_coding	-	aprataxin [Source:NCBI gene;Acc:100351115]
ENSOCUG00000000740	GL018725:886191-901462	100.544	93.2887	-0.10805	-0.134072	0.745	0.999836	no	protein_coding	CTSA	cathepsin A [Source:HGNC Symbol;Acc:HGNC:9251]
ENSOCUG00000000741	18:5628959-5694547	2.01165	2.12701	0.0804482	0.14162	0.72165	0.999836	no	protein_coding	ERCC6	ERCC excision repair 6, chromatin remodeling factor [Source:NCBI gene;Acc:100345784]
ENSOCUG00000000743	3:151130021-151250990	8.09754	8.17308	0.0133968	0.0208548	0.9576	0.999836	no	protein_coding	KHDRBS3	KH RNA binding domain containing, signal transduction associated 3 [Source:HGNC Symbol;Acc:HGNC:18117]
ENSOCUG00000000744	GL018725:886191-901462	41.851	37.1347	-0.172495	-0.285508	0.4812	0.999836	no	protein_coding	PLTP	phospholipid transfer protein [Source:HGNC Symbol;Acc:HGNC:9093]
ENSOCUG00000000747	GL018881:409813-421654	4.04114	4.22448	0.0640146	0.129179	0.754	0.999836	no	protein_coding	ZNF112	zinc finger protein 235 [Source:NCBI gene;Acc:100353388]
ENSOCUG00000000749	1:159269549-159292300	10.7401	10.0537	-0.0952858	-0.202692	0.6085	0.999836	no	protein_coding	HTATIP2	HIV-1 Tat interactive protein 2 [Source:NCBI gene;Acc:100338039]
ENSOCUG00000000750	1:159294029-159448831	5.05303	5.18533	0.0372869	0.0732058	0.85905	0.999836	no	protein_coding	PRMT3	protein arginine methyltransferase 3 [Source:NCBI gene;Acc:100340303]
ENSOCUG00000000754	12:35904383-35996014	4.53112	4.1891	-0.113228	-0.16676	0.6873	0.999836	no	protein_coding	CYP39A1	24-hydroxycholesterol 7-alpha-hydroxylase [Source:NCBI gene;Acc:100345427]
ENSOCUG00000000755	GL019124:2967-10907	13.0616	13.6958	0.0683986	0.15364	0.70025	0.999836	no	protein_coding	PIGQ	phosphatidylinositol glycan anchor biosynthesis class Q [Source:HGNC Symbol;Acc:HGNC:14135]
ENSOCUG00000000756	17:75628775-75668405	9.23916	10.4787	0.181629	0.370956	0.3463	0.999836	no	protein_coding	EXOC5	exocyst complex component 5 [Source:HGNC Symbol;Acc:HGNC:10696]
ENSOCUG00000000758	12:35996660-36025893	1.70196	2.1637	0.346307	0.39076	0.3177	0.999836	no	protein_coding	SLC25A27	solute carrier family 25 member 27 [Source:NCBI gene;Acc:100347746]
ENSOCUG00000000763	12:36055403-36075754	6.13377	6.99944	0.190464	0.355596	0.375	0.999836	no	protein_coding	PLA2G7	phospholipase A2 group VII [Source:NCBI gene;Acc:100340157]
ENSOCUG00000000764	14:19529764-19554399	8.09044	7.00497	-0.20784	-0.465659	0.2519	0.999836	no	protein_coding	CMTM6	CKLF like MARVEL transmembrane domain containing 6 [Source:NCBI gene;Acc:100346552]
ENSOCUG00000000765	14:1623045-1675473	6.34349	6.28431	-0.0135224	-0.0281232	0.9441	0.999836	no	protein_coding	HACL1	2-hydroxyacyl-CoA lyase 1 [Source:NCBI gene;Acc:100342558]
ENSOCUG00000000769	GL018746:1323563-1480770	63.6827	67.4885	0.083741	0.174307	0.6685	0.999836	no	protein_coding	ETFA	electron transfer flavoprotein subunit alpha [Source:HGNC Symbol;Acc:HGNC:3481]
ENSOCUG00000000776	4:44015307-44091960	6.49637	7.3477	0.17766	0.363115	0.37145	0.999836	no	protein_coding	LEMD3	LEM domain containing 3 [Source:NCBI gene;Acc:100346960]
ENSOCUG00000000778	8:9629150-9739233	10.7893	11.9154	0.14323	0.326606	0.41855	0.999836	no	protein_coding	DENND5B	DENN domain containing 5B [Source:NCBI gene;Acc:100350905]
ENSOCUG00000000779	3:123299270-123481430	0.624792	0.462707	-0.433276	-0.413463	0.29495	0.999836	no	protein_coding	RSPO2	R-spondin 2 [Source:NCBI gene;Acc:100346184]
ENSOCUG00000000780	19:40737513-40796193	6.71001	7.26572	0.114792	0.254259	0.53325	0.999836	no	protein_coding	CDK12	cyclin dependent kinase 12 [Source:NCBI gene;Acc:100354313]
ENSOCUG00000000781	GL018820:42820-465948	26.1141	26.8583	0.0405361	0.0437824	0.913	0.999836	no	protein_coding	SCAMP1	secretory carrier membrane protein 1 [Source:HGNC Symbol;Acc:HGNC:10563]
ENSOCUG00000000784	7:95178064-95195850	2.26755	2.16814	-0.0646743	-0.108816	0.7794	0.999836	no	protein_coding	NR4A2	nuclear receptor subfamily 4 group A member 2 [Source:NCBI gene;Acc:100352580]
ENSOCUG00000000786	GL018791:240133-264789	13.9529	11.1047	-0.329397	-0.741377	0.065	0.999836	no	protein_coding	EPHA2	EPH receptor A2 [Source:HGNC Symbol;Acc:HGNC:3386]
ENSOCUG00000000788	14:17799318-17991806	44.7794	43.0987	-0.0551919	-0.125711	0.75625	0.999836	no	protein_coding	GADL1	glutamate decarboxylase like 1 [Source:NCBI gene;Acc:100358180]
ENSOCUG00000000789	16:3256424-3332078	14.9652	15.6146	0.0612908	0.143003	0.7177	0.999836	no	protein_coding	EPC1	enhancer of polycomb homolog 1 [Source:NCBI gene;Acc:100353948]
ENSOCUG00000000790	11:69585147-69698248	264.565	267.395	0.015348	0.035539	0.9298	0.999836	no	protein_coding	NDUFS4	NADH:ubiquinone oxidoreductase subunit S4 [Source:NCBI gene;Acc:100344233]
ENSOCUG00000000791	14:118846541-118852422	1050.89	927.65	-0.17996	-0.392969	0.3235	0.999836	no	protein_coding	RPL24	ribosomal protein L24 [Source:NCBI gene;Acc:100357247]
ENSOCUG00000000792	8:23823678-23952629	9.23593	9.59756	0.055411	0.117703	0.77205	0.999836	no	protein_coding	EPS8	epidermal growth factor receptor pathway substrate 8 [Source:NCBI gene;Acc:100343649]
ENSOCUG00000000793	6:14455543-14460204	4.5167	5.75094	0.348529	0.675515	0.08985	0.999836	no	protein_coding	CHP2	calcineurin like EF-hand protein 2 [Source:NCBI gene;Acc:100349828]
ENSOCUG00000000794	GL018845:676469-681863	3.32994	3.22621	-0.0456542	-0.0847757	0.8295	0.999836	no	protein_coding	CDR2L	cerebellar degeneration related protein 2 like [Source:HGNC Symbol;Acc:HGNC:29999]
ENSOCUG00000000795	1:58821880-58831222	115.357	122.62	0.0880821	0.208012	0.605	0.999836	no	protein_coding	ZFAND5	zinc finger AN1-type containing 5 [Source:NCBI gene;Acc:100344281]
ENSOCUG00000000796	GL018924:72093-85277	24.5409	25.0695	0.030747	0.07039	0.86145	0.999836	no	protein_coding	CACNG6	calcium voltage-gated channel auxiliary subunit gamma 6 [Source:NCBI gene;Acc:100351877]
ENSOCUG00000000798	13:140855694-140880562	9.88487	10.9375	0.14599	0.316612	0.4342	0.999836	no	protein_coding	H6PD	hexose-6-phosphate dehydrogenase/glucose 1-dehydrogenase [Source:NCBI gene;Acc:100357500]
ENSOCUG00000000800	GL018845:665578-672800	26.461	27.1849	0.0389397	0.0664071	0.86465	0.999836	no	protein_coding	MRPL58	mitochondrial ribosomal protein L58 [Source:NCBI gene;Acc:100344624]
ENSOCUG00000000802	10:14323086-14336584	1.13782	1.25999	0.147144	0.143581	0.7239	0.999836	no	protein_coding	-
ENSOCUG00000000803	9:30972376-31070457	5.06869	5.93631	0.227953	0.44425	0.26655	0.999836	no	protein_coding	-	ataxin 7 [Source:NCBI gene;Acc:100338651]
ENSOCUG00000000804	10:14349837-14389627	4.4102	5.66268	0.360644	0.526643	0.19015	0.999836	no	protein_coding	SCRN1	secernin 1 [Source:NCBI gene;Acc:100344658]
ENSOCUG00000000805	10:14433677-14445151	7.04214	7.44983	0.0811934	0.0982021	0.8121	0.999836	no	protein_coding	FKBP14	FKBP prolyl isomerase 14 [Source:NCBI gene;Acc:100344912]
ENSOCUG00000000806	14:76237291-76245652	7.07782	6.99218	-0.0175626	-0.0346203	0.93345	0.999836	no	protein_coding	TTC14	tetratricopeptide repeat domain 14 [Source:NCBI gene;Acc:100339327]
ENSOCUG00000000807	10:14448716-14506059	5.88093	5.84349	-0.00921342	-0.0157346	0.9708	0.999836	no	protein_coding	PLEKHA8	pleckstrin homology domain containing A8 [Source:NCBI gene;Acc:100358788]
ENSOCUG00000000809	GL018942:129121-138492	2.51185	1.55069	-0.695836	-0.710555	0.0867	0.999836	no	protein_coding	-
ENSOCUG00000000810	9:31183935-31362230	4.28488	4.45527	0.0562597	0.126876	0.75875	0.999836	no	protein_coding	PRICKLE2	prickle planar cell polarity protein 2 [Source:NCBI gene;Acc:100339312]
ENSOCUG00000000811	GL018942:139136-143273	16.9163	14.4612	-0.22623	-0.419253	0.2915	0.999836	no	protein_coding	ZFPL1	zinc finger protein like 1 [Source:HGNC Symbol;Acc:HGNC:12868]
ENSOCUG00000000812	14:76249306-76291854	0.764645	0.500347	-0.61186	-0.637819	0.12615	0.999836	no	protein_coding	-	coiled-coil domain containing 39 [Source:NCBI gene;Acc:100348250]
ENSOCUG00000000814	11:18172244-18173038	1.67672	1.9238	0.198317	0.174703	0.64955	0.999836	no	pseudogene	-
ENSOCUG00000000815	2:132368582-132370202	0.826225	0.885977	0.100735	0.0964738	0.80805	0.999836	no	protein_coding	GPR75	G protein-coupled receptor 75 [Source:NCBI gene;Acc:100347723]
ENSOCUG00000000816	GL018942:149326-172195	37.422	36.0779	-0.052773	-0.102134	0.7997	0.999836	no	protein_coding	VPS51	VPS51, GARP complex subunit [Source:NCBI gene;Acc:100356941]
ENSOCUG00000000817	19:36691678-36855909	16.0945	19.2147	0.255645	0.594411	0.13835	0.999836	no	protein_coding	SPAG9	sperm associated antigen 9 [Source:HGNC Symbol;Acc:HGNC:14524]
ENSOCUG00000000818	21:4937218-4974768	33.6344	37.589	0.160373	0.364146	0.36965	0.999836	no	protein_coding	CRKL	CRK like proto-oncogene, adaptor protein [Source:NCBI gene;Acc:100342327]
ENSOCUG00000000819	1:58321732-58350353	7.09991	7.48552	0.0763028	0.1262	0.7502	0.999836	no	protein_coding	ABHD17B	abhydrolase domain containing 17B [Source:NCBI gene;Acc:100343527]
ENSOCUG00000000820	18:68871976-68887887	7.66105	7.04192	-0.121573	-0.240425	0.5564	0.999836	no	protein_coding	NSMCE4A	NSE4 homolog A, SMC5-SMC6 complex component [Source:NCBI gene;Acc:100356831]
ENSOCUG00000000821	18:69064437-69106842	152.556	151.549	-0.00955383	-0.0184261	0.96485	0.999836	no	protein_coding	-
ENSOCUG00000000822	1:70630115-70705783	43.0056	43.5628	0.0185716	0.0411153	0.91885	0.999836	no	protein_coding	WNK2	WNK lysine deficient protein kinase 2 [Source:NCBI gene;Acc:100357453]
ENSOCUG00000000823	9:24366172-24371447	6.75265	7.4733	0.146292	0.298015	0.45215	0.999836	no	protein_coding	PDE12	phosphodiesterase 12 [Source:NCBI gene;Acc:100353603]
ENSOCUG00000000824	9:24380642-24400701	75.0612	72.5704	-0.0486856	-0.111507	0.77895	0.999836	no	protein_coding	ARF4	ADP ribosylation factor 4 [Source:NCBI gene;Acc:100353848]
ENSOCUG00000000826	9:24433302-24524410	4.22311	4.53486	0.102751	0.213833	0.59375	0.999836	no	protein_coding	DENND6A	DENN domain containing 6A [Source:NCBI gene;Acc:100354110]
ENSOCUG00000000827	9:24583998-24751719	20.092	21.6925	0.110573	0.262137	0.51285	0.999836	no	protein_coding	SLMAP	sarcolemma associated protein [Source:NCBI gene;Acc:100009199]
ENSOCUG00000000828	9:24812909-24971436	18.8429	15.9586	-0.239688	-0.542566	0.17785	0.999836	no	protein_coding	FLNB	filamin B [Source:NCBI gene;Acc:100008760]
ENSOCUG00000000830	3:51065821-51502282	1.11295	1.11101	-0.00251493	-0.00379979	0.9938	0.999836	no	protein_coding	DOCK2	dedicator of cytokinesis 2 [Source:HGNC Symbol;Acc:HGNC:2988]
ENSOCUG00000000831	9:24980207-25003925	0.595852	0.523932	-0.185574	-0.210661	0.6086	0.999836	no	protein_coding	DNASE1L3	deoxyribonuclease 1 like 3 [Source:NCBI gene;Acc:100355545]
ENSOCUG00000000832	9:25055716-25088690	9.64192	11.1367	0.207935	0.359609	0.3741	0.999836	no	protein_coding	ABHD6	abhydrolase domain containing 6 [Source:NCBI gene;Acc:100355792]
ENSOCUG00000000833	9:25116770-25211259	15.8497	16.4498	0.0536161	0.117054	0.7682	0.999836	no	protein_coding	PXK	PX domain containing serine/threonine kinase like [Source:NCBI gene;Acc:100356297]
ENSOCUG00000000834	3:51065821-51502282	0.516968	0.574034	0.15106	0.109934	0.7674	0.999836	no	protein_coding	INSYN2B	inhibitory synaptic factor family member 2B [Source:NCBI gene;Acc:100338806]
ENSOCUG00000000835	2:113501397-113506619	7.46216	8.27075	0.148423	0.308636	0.4444	0.999836	no	protein_coding	SPR	sepiapterin reductase [Source:HGNC Symbol;Acc:HGNC:11257]
ENSOCUG00000000837	2:113292517-113455192	13.3309	14.0652	0.0773618	0.142997	0.7278	0.999836	no	protein_coding	RAB11FIP5	sideroflexin 5 [Source:NCBI gene;Acc:100358331]
ENSOCUG00000000847	1:45429243-45862102	3.47688	3.26552	-0.0904804	-0.191405	0.63125	0.999836	no	protein_coding	PTPRD	protein tyrosine phosphatase, receptor type D [Source:NCBI gene;Acc:100354082]
ENSOCUG00000000848	19:19463732-19490163	21.665	22.8761	0.0784774	0.186641	0.64375	0.999836	no	protein_coding	SUPT6H	SPT6 homolog, histone chaperone [Source:NCBI gene;Acc:100345617]
ENSOCUG00000000849	4:6035704-6162057	5.89895	6.67747	0.178845	0.331019	0.4091	0.999836	no	protein_coding	CBFA2T2	CBFA2/RUNX1 translocation partner 2 [Source:HGNC Symbol;Acc:HGNC:1536]
ENSOCUG00000000851	19:19442422-19445065	3973.5	4321.43	0.121098	0.202262	0.6135	0.999836	no	protein_coding	RPL23A	ribosomal protein L23a [Source:NCBI gene;Acc:100568446]
ENSOCUG00000000852	13:21547007-21564392	4.08445	4.24081	0.0541958	0.0826877	0.83185	0.999836	no	protein_coding	CCDC181	coiled-coil domain containing 181 [Source:NCBI gene;Acc:100355055]
ENSOCUG00000000853	19:19440319-19441844	1.75002	1.78155	0.0257597	0.0214382	0.9598	0.999836	no	protein_coding	TLCD1	TLC domain containing 1 [Source:NCBI gene;Acc:100345362]
ENSOCUG00000000855	19:19431343-19438191	4.10696	3.52259	-0.221437	-0.368493	0.356	0.999836	no	protein_coding	NEK8	NIMA related kinase 8 [Source:NCBI gene;Acc:100345106]
ENSOCUG00000000856	4:6002820-6011583	0.632728	0.663227	0.067916	0.0512948	0.89245	0.999836	no	protein_coding	E2F1	E2F transcription factor 1 [Source:NCBI gene;Acc:100356957]
ENSOCUG00000000857	2:74302563-74395796	5.89583	6.24994	0.0841456	0.157922	0.70085	0.999836	no	protein_coding	FUT10	fucosyltransferase 10 [Source:NCBI gene;Acc:100341079]
ENSOCUG00000000859	19:19424700-19429782	16.6868	15.6178	-0.0955198	-0.198704	0.62325	0.999836	no	protein_coding	TRAF4	TNF receptor associated factor 4 [Source:NCBI gene;Acc:100344600]
ENSOCUG00000000861	1:184186457-184231084	31.6892	30.655	-0.0478676	-0.109667	0.7817	0.999836	no	protein_coding	CD82	CD82 molecule [Source:HGNC Symbol;Acc:HGNC:6210]
ENSOCUG00000000863	GL018699:10140916-11164205	0.458823	0.504267	0.136249	0.104502	0.8015	0.999836	no	protein_coding	ASTN2	astrotactin 2 [Source:HGNC Symbol;Acc:HGNC:17021]
ENSOCUG00000000864	1:101025368-101257087	13.9217	14.6198	0.0705916	0.138427	0.73305	0.999836	no	protein_coding	CADM1	cell adhesion molecule 1 [Source:NCBI gene;Acc:100354915]
ENSOCUG00000000865	GL018876:304978-327463	5.76523	5.45661	-0.0793733	-0.149638	0.70975	0.999836	no	protein_coding	ARSE	arylsulfatase E [Source:HGNC Symbol;Acc:HGNC:719]
ENSOCUG00000000866	GL018699:10140916-11164205	7.10358	7.67338	0.111315	0.183345	0.65195	0.999836	no	protein_coding	TRIM32	tripartite motif containing 32 [Source:HGNC Symbol;Acc:HGNC:16380]
ENSOCUG00000000867	3:95623108-95774056	55.6078	63.7265	0.196604	0.421208	0.288	0.999836	no	protein_coding	MRPS28	mitochondrial ribosomal protein S28 [Source:NCBI gene;Acc:100345667]
ENSOCUG00000000874	GL018767:830907-840537	19.2779	18.5961	-0.0519476	-0.122686	0.76135	0.999836	no	protein_coding	XAB2	XPA binding protein 2 [Source:HGNC Symbol;Acc:HGNC:14089]
ENSOCUG00000000875	GL018705:4965200-5039693	2.76219	3.13415	0.182263	0.333186	0.4091	0.999836	no	protein_coding	FAM124A	family with sequence similarity 124 member A [Source:HGNC Symbol;Acc:HGNC:26413]
ENSOCUG00000000876	GL018705:5137462-5229077	12.7856	13.9262	0.123285	0.278029	0.49515	0.999836	no	protein_coding	INTS6	integrator complex subunit 6 [Source:HGNC Symbol;Acc:HGNC:14879]
ENSOCUG00000000877	GL018767:799370-802291	0.476504	0.591337	0.311491	0.231996	0.5501	0.999836	no	protein_coding	-	mast cell expressed membrane protein 1 [Source:NCBI gene;Acc:103345314]
ENSOCUG00000000878	GL018767:795453-796022	90.7066	83.8426	-0.113523	-0.246812	0.54185	0.999836	no	pseudogene	-
ENSOCUG00000000880	GL018816:188726-210499	39.631	43.9658	0.149753	0.312301	0.42785	0.999836	no	protein_coding	-
ENSOCUG00000000882	GL018816:179641-181915	55.28	55.0476	-0.00607698	-0.013464	0.97395	0.999836	no	protein_coding	EMD	Oryctolagus cuniculus emerin (EMD), mRNA. [Source:RefSeq mRNA;Acc:NM_001171372]
ENSOCUG00000000884	4:89930187-90056580	3.24377	3.29377	0.0220677	0.0429761	0.91525	0.999836	no	protein_coding	POLR3B	RNA polymerase III subunit B [Source:NCBI gene;Acc:100348473]
ENSOCUG00000000885	GL018816:134176-141568	40.1702	43.3192	0.10888	0.257521	0.5227	0.999836	no	protein_coding	TAZ	tafazzin [Source:NCBI gene;Acc:100328759]
ENSOCUG00000000887	4:44126802-44339285	199.391	222.4	0.157556	0.361468	0.37535	0.999836	no	protein_coding	MSRB3	methionine sulfoxide reductase B3 [Source:NCBI gene;Acc:100338133]
ENSOCUG00000000889	2:115808648-115809248	3.78998	3.95471	0.0613805	0.0601856	0.8801	0.999836	no	processed_pseudogene	-
ENSOCUG00000000894	7:49513576-49517864	26.9096	26.8633	-0.00248326	-0.00322538	0.99225	0.999836	no	protein_coding	LSMEM1	leucine rich single-pass membrane protein 1 [Source:NCBI gene;Acc:100348224]
ENSOCUG00000000895	11:61556447-61569098	4.64132	4.45645	-0.0586411	-0.115994	0.76665	0.999836	no	protein_coding	PTGER4	prostaglandin E receptor 4 [Source:NCBI gene;Acc:100009081]
ENSOCUG00000000896	11:61584913-61659912	14.1968	15.3981	0.11718	0.204889	0.61375	0.999836	no	protein_coding	TTC33	tetratricopeptide repeat domain 33 [Source:NCBI gene;Acc:100353532]
ENSOCUG00000000897	11:61666818-61695400	5.82082	6.54194	0.168497	0.291843	0.4664	0.999836	no	protein_coding	PRKAA1	protein kinase AMP-activated catalytic subunit alpha 1 [Source:HGNC Symbol;Acc:HGNC:9376]
ENSOCUG00000000898	20:5094269-5527819	9.05656	9.161	0.0165431	0.0379371	0.92535	0.999836	no	protein_coding	GPHN	gephyrin [Source:HGNC Symbol;Acc:HGNC:15465]
ENSOCUG00000000907	4:9298582-9339710	6.66811	6.16036	-0.114264	-0.262713	0.51365	0.999836	no	protein_coding	STK35	serine/threonine kinase 35 [Source:NCBI gene;Acc:100351736]
ENSOCUG00000000909	12:92826729-92960963	1.61564	1.67331	0.0505951	0.0704302	0.8625	0.999836	no	protein_coding	HACE1	HECT domain and ankyrin repeat containing E3 ubiquitin protein ligase 1 [Source:HGNC Symbol;Acc:HGNC:21033]
ENSOCUG00000000910	GL018752:1454538-1468011	13.4268	13.4685	0.00447119	0.0103504	0.978	0.999836	no	protein_coding	ZNF629	zinc finger protein 629 [Source:HGNC Symbol;Acc:HGNC:29008]
ENSOCUG00000000911	GL019121:13-38770	5.39415	5.32724	-0.0180069	-0.0315508	0.93755	0.999836	no	protein_coding	TBC1D16	TBC1 domain family member 16 [Source:HGNC Symbol;Acc:HGNC:28356]
ENSOCUG00000000915	GL018714:745059-747961	45.1441	41.8153	-0.110508	-0.253848	0.5315	0.999836	no	protein_coding	DTX3	deltex E3 ubiquitin ligase 3 [Source:HGNC Symbol;Acc:HGNC:24457]
ENSOCUG00000000916	GL018714:729800-739151	9.86635	8.79722	-0.165469	-0.277386	0.49985	0.999836	no	protein_coding	PIP4K2C	phosphatidylinositol-5-phosphate 4-kinase type 2 gamma [Source:HGNC Symbol;Acc:HGNC:23786]
ENSOCUG00000000919	2:12949969-13090022	22.2683	23.6448	0.0865312	0.204753	0.60785	0.999836	no	protein_coding	ADGRA3	adhesion G protein-coupled receptor A3 [Source:NCBI gene;Acc:100344208]
ENSOCUG00000000920	19:26408979-26416636	8.4945	7.16861	-0.244835	-0.248836	0.5364	0.999836	no	protein_coding	ZNHIT3	zinc finger HIT-type containing 3 [Source:NCBI gene;Acc:100357257]
ENSOCUG00000000921	19:26368023-26408201	4.99285	3.86645	-0.368855	-0.706956	0.0787	0.999836	no	protein_coding	MYO19	myosin XIX [Source:NCBI gene;Acc:100357003]
ENSOCUG00000000922	6:4427443-4470557	18.236	17.6393	-0.0479949	-0.112009	0.7751	0.999836	no	protein_coding	NUBP1	nucleotide binding protein 1 [Source:NCBI gene;Acc:100338390]
ENSOCUG00000000924	19:26364317-26365819	2.14204	2.22754	0.0564692	0.0671963	0.8665	0.999836	no	pseudogene	-
ENSOCUG00000000925	19:26314927-26355088	9.86709	9.78381	-0.0122274	-0.0266755	0.9478	0.999836	no	protein_coding	GGNBP2	gametogenetin binding protein 2 [Source:HGNC Symbol;Acc:HGNC:19357]
ENSOCUG00000000927	13:41519421-41527726	51.5801	54.1037	0.0689143	0.153924	0.7034	0.999836	no	protein_coding	ADAMTSL4	ADAMTS like 4 [Source:NCBI gene;Acc:100356637]
ENSOCUG00000000928	14:74795147-74840806	60.6142	64.4846	0.0892984	0.210561	0.5979	0.999836	no	protein_coding	MFN1	mitofusin 1 [Source:NCBI gene;Acc:100346474]
ENSOCUG00000000929	9:14081893-14153771	36.6893	36.0755	-0.02434	-0.0358414	0.92875	0.999836	no	protein_coding	KIAA1143	KIAA1143 ortholog [Source:NCBI gene;Acc:100340574]
ENSOCUG00000000930	9:14081893-14153771	0.847202	0.670466	-0.337542	-0.348151	0.4013	0.999836	no	protein_coding	KIF15	kinesin family member 15 [Source:NCBI gene;Acc:100337803]
ENSOCUG00000000931	14:74848725-74903524	2.76243	2.97415	0.106542	0.155546	0.69025	0.999836	no	protein_coding	GNB4	G protein subunit beta 4 [Source:NCBI gene;Acc:100338332]
ENSOCUG00000000933	9:14078601-14081881	12.6231	12.0394	-0.0683032	-0.132185	0.74135	0.999836	no	protein_coding	TMEM42	transmembrane protein 42 [Source:NCBI gene;Acc:100353096]
ENSOCUG00000000934	GL019609:13467-41262	3.18464	2.90396	-0.133106	-0.177846	0.66085	0.999836	no	protein_coding	LRRC4B	leucine rich repeat containing 4B [Source:HGNC Symbol;Acc:HGNC:25042]
ENSOCUG00000000936	13:107569068-107570853	1.22182	0.944623	-0.371224	-0.382803	0.35245	0.999836	no	protein_coding	-
ENSOCUG00000000937	9:14000191-14030439	52.8169	53.5016	0.0185811	0.0425437	0.91725	0.999836	no	protein_coding	ZDHHC3	zinc finger DHHC-type containing 3 [Source:NCBI gene;Acc:100358785]
ENSOCUG00000000938	GL018823:791337-792633	10.2292	10.2611	0.00448353	0.00823684	0.98385	0.999836	no	protein_coding	RNF26	ring finger protein 26 [Source:NCBI gene;Acc:100338284]
ENSOCUG00000000939	9:13958964-13982274	18.9627	17.2998	-0.132408	-0.246196	0.53945	0.999836	no	protein_coding	EXOSC7	exosome component 7 [Source:NCBI gene;Acc:100351072]
ENSOCUG00000000940	GL018704:5605533-5622194	9.31479	9.54551	0.0352989	0.0510079	0.89655	0.999836	no	protein_coding	ZBTB8OS	zinc finger and BTB domain containing 8 opposite strand [Source:NCBI gene;Acc:100353569]
ENSOCUG00000000941	GL018972:142025-168579	121.758	115.697	-0.0736642	-0.168675	0.6736	0.999836	no	protein_coding	EIF3L	eukaryotic translation initiation factor 3 subunit L [Source:NCBI gene;Acc:100353994]
ENSOCUG00000000942	GL018704:5581522-5604956	38.9547	40.6205	0.0604071	0.143011	0.72225	0.999836	no	protein_coding	-	RB binding protein 4, chromatin remodeling factor [Source:HGNC Symbol;Acc:HGNC:9887]
ENSOCUG00000000943	GL018704:5516568-5580050	10.1292	12.2544	0.274768	0.563429	0.16315	0.999836	no	protein_coding	SYNC	syncoilin, intermediate filament protein [Source:HGNC Symbol;Acc:HGNC:28897]
ENSOCUG00000000944	GL018764:197258-215735	18.7212	18.4329	-0.022392	-0.0514641	0.89855	0.999836	no	protein_coding	PLPP7	phospholipid phosphatase 7 (inactive) [Source:HGNC Symbol;Acc:HGNC:28174]
ENSOCUG00000000945	12:75957740-75980257	0.78595	0.698787	-0.169586	-0.117827	0.7791	0.999836	no	protein_coding	SRSF12	serine and arginine rich splicing factor 12 [Source:NCBI gene;Acc:100349503]
ENSOCUG00000000947	12:76007896-76023321	5.35269	6.626	0.307874	0.484221	0.2336	0.999836	no	protein_coding	PM20D2	peptidase M20 domain containing 2 [Source:NCBI gene;Acc:100340757]
ENSOCUG00000000956	13:114380889-114535243	9.178	9.79722	0.0941918	0.224591	0.57795	0.999836	no	protein_coding	ZFYVE9	zinc finger FYVE-type containing 9 [Source:NCBI gene;Acc:100356819]
ENSOCUG00000000957	1:138693910-138694363	2.06982	2.17711	0.0729029	0.0429149	0.91725	0.999836	no	protein_coding	THRSP	thyroid hormone responsive [Source:NCBI gene;Acc:100101618]
ENSOCUG00000000958	1:138680348-138688210	120.195	129.488	0.107445	0.208254	0.61345	0.999836	no	protein_coding	-	NADH:ubiquinone oxidoreductase subunit C2 [Source:NCBI gene;Acc:100347545]
ENSOCUG00000000959	13:114365716-114380266	13.2091	12.6302	-0.0646581	-0.153665	0.7076	0.999836	no	protein_coding	CC2D1B	coiled-coil and C2 domain containing 1B [Source:NCBI gene;Acc:100356306]
ENSOCUG00000000960	19:56869392-57104403	7.11397	6.26429	-0.183504	-0.358628	0.3634	0.999836	no	protein_coding	SDK2	sidekick cell adhesion molecule 2 [Source:HGNC Symbol;Acc:HGNC:19308]
ENSOCUG00000000962	13:114334046-114360831	0.390638	0.309451	-0.336118	-0.283149	0.4745	0.999836	no	protein_coding	ORC1	origin recognition complex subunit 1 [Source:NCBI gene;Acc:100348910]
ENSOCUG00000000963	13:114297677-114314037	16.0861	17.568	0.127139	0.239188	0.55125	0.999836	no	protein_coding	PRPF38A	pre-mRNA processing factor 38A [Source:NCBI gene;Acc:100356051]
ENSOCUG00000000965	3:89726541-89774671	5.5427	5.34882	-0.0513705	-0.0952801	0.8127	0.999836	no	protein_coding	LY96	lymphocyte antigen 96 [Source:NCBI gene;Acc:100009589]
ENSOCUG00000000966	GL019840:3489-11380	12.5569	13.2048	0.072586	0.162612	0.6887	0.999836	no	protein_coding	UBE2J2	ubiquitin conjugating enzyme E2 J2 [Source:NCBI gene;Acc:100350316]
ENSOCUG00000000967	GL018835:686745-704417	78.683	83.1174	0.0790983	0.185036	0.6446	0.999836	no	protein_coding	NAPA	NSF attachment protein alpha [Source:NCBI gene;Acc:100353882]
ENSOCUG00000000972	18:54533646-54908593	0.812698	0.75032	-0.115214	-0.170718	0.65955	0.999836	no	protein_coding	SORCS1	sortilin related VPS10 domain containing receptor 1 [Source:HGNC Symbol;Acc:HGNC:16697]
ENSOCUG00000000973	6:22467010-23022391	0.605359	0.497916	-0.281889	-0.18466	0.62445	0.999836	no	protein_coding	CALN1	calneuron 1 [Source:HGNC Symbol;Acc:HGNC:13248]
ENSOCUG00000000974	GL019294:71768-85167	3.26475	3.19792	-0.0298389	-0.0438601	0.91575	0.999836	no	protein_coding	RASGRP2	RAS guanyl releasing protein 2 [Source:HGNC Symbol;Acc:HGNC:9879]
ENSOCUG00000000978	GL019108:1683-85767	31.9729	32.9762	0.0445784	0.0741769	0.85865	0.999836	no	protein_coding	LOXL1	lysyl oxidase like 1 [Source:HGNC Symbol;Acc:HGNC:6665]
ENSOCUG00000000979	5:2565159-2579881	0.870193	0.784494	-0.149572	-0.144534	0.7161	0.999836	no	protein_coding	MAP4K1	mitogen-activated protein kinase kinase kinase kinase 1 [Source:NCBI gene;Acc:100350814]
ENSOCUG00000000980	GL018878:15318-38170	14.3804	13.6963	-0.0703233	-0.1632	0.68635	0.999836	no	protein_coding	-
ENSOCUG00000000981	21:3572234-3582264	0.808396	0.990291	0.29279	0.33082	0.39935	0.999836	no	protein_coding	INPP5J	inositol polyphosphate-5-phosphatase J [Source:NCBI gene;Acc:100338012]
ENSOCUG00000000982	1:46416416-46420263	14.4947	15.1188	0.0608259	0.140557	0.72625	0.999836	no	protein_coding	DMAC1	distal membrane arm assembly complex 1 [Source:NCBI gene;Acc:100354579]
ENSOCUG00000000983	19:11774658-11778181	24.9943	22.346	-0.161583	-0.35379	0.3731	0.999836	no	protein_coding	PLSCR3	phospholipid scramblase 3 [Source:HGNC Symbol;Acc:HGNC:16495]
ENSOCUG00000000984	16:56512495-56750861	3.27714	3.55257	0.116426	0.231579	0.56775	0.999836	no	protein_coding	ESRRG	estrogen related receptor gamma [Source:NCBI gene;Acc:100355568]
ENSOCUG00000000987	12:87040759-87078452	40.7143	43.8573	0.107279	0.254568	0.52955	0.999836	no	protein_coding	PNISR	PNN interacting serine and arginine rich protein [Source:NCBI gene;Acc:100340759]
ENSOCUG00000000988	18:48591777-48627233	13.7435	16.166	0.234208	0.547591	0.17555	0.999836	no	protein_coding	SEC31B	SEC31 homolog B, COPII coat complex component [Source:NCBI gene;Acc:100358193]
ENSOCUG00000000989	18:48631423-48636257	465.64	470.884	0.0161559	0.0365811	0.92855	0.999836	no	protein_coding	-	NADH:ubiquinone oxidoreductase subunit B8 [Source:NCBI gene;Acc:100346817]
ENSOCUG00000000991	18:48641781-48653418	47.778	56.5662	0.243592	0.567408	0.1523	0.999836	no	protein_coding	HIF1AN	hypoxia inducible factor 1 subunit alpha inhibitor [Source:NCBI gene;Acc:100347080]
ENSOCUG00000000996	14:20344084-20552162	13.0188	14.3496	0.140416	0.333114	0.41225	0.999836	no	protein_coding	CLASP2
ENSOCUG00000000997	4:39550632-39552703	12.9955	14.5085	0.158886	0.327441	0.42645	0.999836	no	protein_coding	SUOX	sulfite oxidase [Source:NCBI gene;Acc:100348814]
ENSOCUG00000000998	4:39517197-39522058	4.51221	4.17127	-0.113346	-0.146429	0.72155	0.999836	no	protein_coding	CDK2	cyclin dependent kinase 2 [Source:NCBI gene;Acc:100134865]
ENSOCUG00000001001	7:90269628-90293038	8.0579	8.02817	-0.00533326	-0.00948071	0.98035	0.999836	no	protein_coding	NMI	N-myc and STAT interactor [Source:NCBI gene;Acc:100340396]
ENSOCUG00000001002	1:16680112-16741367	6.95136	7.60285	0.129244	0.20038	0.6247	0.999836	no	protein_coding	-	zinc finger CCHC-type containing 7 [Source:NCBI gene;Acc:100348040]
ENSOCUG00000001004	1:146677344-146678286	0.297661	0.446565	0.585199	0.385164	0.31715	0.999836	no	protein_coding	OLFR651_1	olfactory receptor 651 [Source:NCBI gene;Acc:100328880]
ENSOCUG00000001005	GL018764:45875-154752	9.48016	9.50953	0.00446368	0.0106432	0.97755	0.999836	no	protein_coding	NUP214	nucleoporin 214 [Source:NCBI gene;Acc:100355984]
ENSOCUG00000001008	GL018802:41605-66205	16.4005	15.082	-0.120919	-0.265678	0.51185	0.999836	no	protein_coding	-
ENSOCUG00000001009	7:116890363-117210823	58.1257	57.6438	-0.0120121	-0.0238349	0.95225	0.999836	no	protein_coding	NFE2L2	nuclear factor, erythroid 2 like 2 [Source:NCBI gene;Acc:100353014]
ENSOCUG00000001011	13:141605545-141615801	0.576861	0.381573	-0.596266	-0.527429	0.1722	0.999836	no	protein_coding	SLC45A1	solute carrier family 45 member 1 [Source:NCBI gene;Acc:100358800]
ENSOCUG00000001013	15:4762761-4792118	24.6374	22.2171	-0.14918	-0.354658	0.3722	0.999836	no	protein_coding	ATP6V1B2	ATPase H+ transporting V1 subunit B2 [Source:NCBI gene;Acc:100341367]
ENSOCUG00000001016	5:9598363-9770516	5.26936	6.16696	0.226931	0.526732	0.19185	0.999836	no	protein_coding	CHD9	chromodomain helicase DNA binding protein 9 [Source:HGNC Symbol;Acc:HGNC:25701]
ENSOCUG00000001020	7:35800453-35912590	4.16238	4.04818	-0.040134	-0.0719585	0.85275	0.999836	no	protein_coding	GNAI1	G protein subunit alpha i1 [Source:NCBI gene;Acc:100338391]
ENSOCUG00000001023	2:157284352-157337421	21.2102	25.3672	0.258206	0.604084	0.1322	0.999836	no	protein_coding	PPP1CB	protein phosphatase 1 catalytic subunit beta [Source:NCBI gene;Acc:100009587]
ENSOCUG00000001026	21:5712385-5727584	12.9679	12.247	-0.0825251	-0.187255	0.64495	0.999836	no	protein_coding	PPM1F	protein phosphatase, Mg2+/Mn2+ dependent 1F [Source:NCBI gene;Acc:100347602]
ENSOCUG00000001028	13:126555433-126570555	0.560272	0.738503	0.398476	0.453912	0.27355	0.999836	no	protein_coding	MFSD2A	major facilitator superfamily domain containing 2A [Source:HGNC Symbol;Acc:HGNC:25897]
ENSOCUG00000001030	3:109872739-109884407	6.88042	7.08221	0.0417027	0.0599005	0.87705	0.999836	no	protein_coding	GEM	GTP binding protein overexpressed in skeletal muscle [Source:NCBI gene;Acc:100356359]
ENSOCUG00000001031	GL018786:394608-480597	3.94843	3.65282	-0.112269	-0.175946	0.6636	0.999836	no	protein_coding	HAUS5	HAUS augmin like complex subunit 5 [Source:HGNC Symbol;Acc:HGNC:29130]
ENSOCUG00000001034	1:3635005-3795098	4.62982	3.75415	-0.302469	-0.65534	0.1058	0.999836	no	protein_coding	PTPN3	protein tyrosine phosphatase, non-receptor type 3 [Source:HGNC Symbol;Acc:HGNC:9655]
ENSOCUG00000001035	GL018730:575004-802764	11.4747	10.772	-0.0911673	-0.212658	0.59725	0.999836	no	protein_coding	ADAMTS2	ADAM metallopeptidase with thrombospondin type 1 motif 2 [Source:HGNC Symbol;Acc:HGNC:218]
ENSOCUG00000001039	12:23802913-23832613	0.568716	0.519334	-0.131044	-0.1412	0.72835	0.999836	no	protein_coding	SYNGAP1	synaptic Ras GTPase activating protein 1 [Source:NCBI gene;Acc:100352163]
ENSOCUG00000001042	GL018755:407750-419396	1806.74	1671.13	-0.112571	-0.247409	0.5408	0.999836	no	protein_coding	ATP5F1E	ATP synthase F1 subunit epsilon [Source:NCBI gene;Acc:108175623]
ENSOCUG00000001043	17:71700816-71783376	39.1547	41.257	0.0754544	0.17877	0.65305	0.999836	no	protein_coding	FERMT2	fermitin family member 2 [Source:NCBI gene;Acc:100348677]
ENSOCUG00000001045	13:112158854-112164589	2.77343	2.8103	0.019054	0.027938	0.94325	0.999836	no	protein_coding	PARS2	prolyl-tRNA synthetase 2, mitochondrial [Source:HGNC Symbol;Acc:HGNC:30563]
ENSOCUG00000001046	15:62359428-62371843	0.267299	0.292336	0.12917	0.0890383	0.8201	0.999836	no	protein_coding	IBSP	integrin binding sialoprotein [Source:NCBI gene;Acc:100344425]
ENSOCUG00000001047	X:103841981-103941637	5.59864	6.15514	0.136717	0.294335	0.46015	0.999836	no	protein_coding	SMARCA1	SWI/SNF related, matrix associated, actin dependent regulator of chromatin, subfamily a, member 1 [Source:NCBI gene;Acc:100345455]
ENSOCUG00000001048	2:142637738-143015628	2.20662	2.26744	0.0392222	0.0836706	0.83645	0.999836	no	protein_coding	THADA	THADA, armadillo repeat containing [Source:NCBI gene;Acc:100351315]
ENSOCUG00000001050	GL018846:517858-552101	55.9013	56.2383	0.00867124	0.0200756	0.96145	0.999836	no	protein_coding	ZFAND6	zinc finger AN1-type containing 6 [Source:NCBI gene;Acc:100349203]
ENSOCUG00000001051	3:69093782-69113318	0.863597	0.760234	-0.183916	-0.126104	0.7605	0.999836	no	protein_coding	-	regulator of G protein signaling 20 [Source:NCBI gene;Acc:100355440]
ENSOCUG00000001052	17:76638522-76723920	4.52512	4.95704	0.131523	0.303472	0.4494	0.999836	no	protein_coding	ARID4A	AT-rich interaction domain 4A [Source:NCBI gene;Acc:100352701]
ENSOCUG00000001053	3:39140000-39146076	6.84093	6.90946	0.0143801	0.0207309	0.95735	0.999836	no	protein_coding	THG1L	tRNA-histidine guanylyltransferase 1 like [Source:NCBI gene;Acc:100353509]
ENSOCUG00000001054	GL018766:15601-42391	11.6926	10.0786	-0.214307	-0.506257	0.20535	0.999836	no	protein_coding	GLTP	glycolipid transfer protein [Source:NCBI gene;Acc:100347859]
ENSOCUG00000001055	GL018766:55519-63925	2.41358	2.10361	-0.198305	-0.243957	0.5362	0.999836	no	protein_coding	TCHP	trichoplein keratin filament binding [Source:HGNC Symbol;Acc:HGNC:28135]
ENSOCUG00000001057	GL018766:75216-127221	7.23266	8.13898	0.170322	0.363596	0.3664	0.999836	no	protein_coding	GIT2	GIT ArfGAP 2 [Source:NCBI gene;Acc:100348106]
ENSOCUG00000001058	17:43201491-43209353	5.92809	5.30097	-0.161312	-0.270618	0.50485	0.999836	no	protein_coding	AJUBA	ajuba LIM protein [Source:HGNC Symbol;Acc:HGNC:20250]
ENSOCUG00000001060	GL018766:130254-165685	10.4791	10.3329	-0.0202735	-0.0410024	0.92	0.999836	no	protein_coding	ANKRD13A	ankyrin repeat domain 13A [Source:HGNC Symbol;Acc:HGNC:21268]
ENSOCUG00000001061	3:110771972-110772722	8.09132	9.16041	0.179037	0.253917	0.53	0.999836	no	protein_coding	PLEKHF2	pleckstrin homology and FYVE domain containing 2 [Source:NCBI gene;Acc:100358678]
ENSOCUG00000001062	3:110857635-110889350	3.76092	3.97934	0.0814454	0.163049	0.68735	0.999836	no	protein_coding	C8orf37	chromosome 3 open reading frame, human C8orf37 [Source:NCBI gene;Acc:100358941]
ENSOCUG00000001069	16:20844397-20881638	9.04799	9.65946	0.0943444	0.205415	0.61565	0.999836	no	protein_coding	SCCPDH	saccharopine dehydrogenase (putative) [Source:NCBI gene;Acc:100346223]
ENSOCUG00000001073	5:35719978-35779454	9.47871	8.28369	-0.194416	-0.367419	0.3679	0.999836	no	protein_coding	GAN	gigaxonin [Source:NCBI gene;Acc:100339638]
ENSOCUG00000001076	9:110483476-110485084	5.52355	5.30896	-0.0571676	-0.0953476	0.80355	0.999836	no	protein_coding	SOCS6	suppressor of cytokine signaling 6 [Source:NCBI gene;Acc:100344911]
ENSOCUG00000001077	9:50321370-50322000	0.313295	0.376734	0.266025	0.135552	0.76215	0.999836	no	protein_coding	-
ENSOCUG00000001078	1:121990692-122108223	66.2625	78.9593	0.252917	0.543731	0.1715	0.999836	no	protein_coding	AMOTL1	angiomotin like 1 [Source:NCBI gene;Acc:100348712]
ENSOCUG00000001081	3:101825600-101919341	39.0902	43.6063	0.15773	0.37197	0.34945	0.999836	no	protein_coding	WWP1	WW domain containing E3 ubiquitin protein ligase 1 [Source:NCBI gene;Acc:100350478]
ENSOCUG00000001082	2:156939842-157000304	24.9493	31.0799	0.316981	0.723584	0.07465	0.999836	no	protein_coding	CLIP4	CAP-Gly domain containing linker protein family member 4 [Source:HGNC Symbol;Acc:HGNC:26108]
ENSOCUG00000001084	14:158226723-158245946	3.49508	3.43963	-0.0230709	-0.0225312	0.9552	0.999836	no	protein_coding	N6AMT1	N-6 adenine-specific DNA methyltransferase 1 [Source:NCBI gene;Acc:100352597]
ENSOCUG00000001086	3:101932685-101964390	5.26662	4.89	-0.107042	-0.149044	0.7115	0.999836	no	protein_coding	RMDN1	regulator of microtubule dynamics 1 [Source:NCBI gene;Acc:100350236]
ENSOCUG00000001088	X:68755759-68761584	8.79189	9.44921	0.10402	0.193365	0.6331	0.999836	no	protein_coding	PBDC1	polysaccharide biosynthesis domain containing 1 [Source:NCBI gene;Acc:100357610]
ENSOCUG00000001090	1:113845846-113860265	0.707023	0.800995	0.180036	0.17722	0.66875	0.999836	no	protein_coding	MMP27	matrix metalloproteinase-27 [Source:NCBI gene;Acc:100340040]
ENSOCUG00000001093	2:124301473-124440264	17.4003	17.6419	0.0198933	0.0412741	0.9168	0.999836	no	protein_coding	COMMD1	copper metabolism domain containing 1 [Source:HGNC Symbol;Acc:HGNC:23024]
ENSOCUG00000001096	1:123182106-123184962	28.5955	25.0067	-0.193473	-0.384601	0.3436	0.999836	no	protein_coding	-	TATA-box binding protein associated factor, RNA polymerase I subunit D [Source:NCBI gene;Acc:100351718]
ENSOCUG00000001097	17:73206360-73239527	4.15699	4.84023	0.219537	0.352857	0.3872	0.999836	no	protein_coding	CGRRF1	cell growth regulator with ring finger domain 1 [Source:NCBI gene;Acc:100356220]
ENSOCUG00000001100	19:11591790-11593005	3.19435	2.30979	-0.467766	-0.418355	0.30615	0.999836	no	protein_coding	SOX15	SRY-box 15 [Source:NCBI gene;Acc:100355398]
ENSOCUG00000001101	19:12450023-12452602	255.593	275.151	0.106375	0.240642	0.55035	0.999836	no	protein_coding	SLC25A11	solute carrier family 25 member 11 [Source:NCBI gene;Acc:100342399]
ENSOCUG00000001102	GL018816:554532-573769	3.93424	3.59739	-0.129132	-0.24922	0.5403	0.999836	no	protein_coding	L1CAM	Oryctolagus cuniculus L1 cell adhesion molecule (L1CAM), mRNA. [Source:RefSeq mRNA;Acc:NM_001171365]
ENSOCUG00000001103	1:111573021-111585250	0.490012	0.315124	-0.636898	-0.477557	0.23645	0.999836	no	protein_coding	-	caspase 1 [Source:NCBI gene;Acc:100101588]
ENSOCUG00000001104	19:12453333-12459106	38.748	36.7935	-0.0746703	-0.170787	0.66875	0.999836	no	protein_coding	RNF167	ring finger protein 167 [Source:NCBI gene;Acc:100342990]
ENSOCUG00000001106	19:12453333-12459106	120.329	119.171	-0.0139499	-0.00695123	0.9897	0.999836	no	protein_coding	PFN1	profilin 1 [Source:HGNC Symbol;Acc:HGNC:8881]
ENSOCUG00000001107	GL018816:520319-537985	1.18382	1.09689	-0.110035	-0.187287	0.64265	0.999836	no	protein_coding	ARHGAP4	Rho GTPase activating protein 4 [Source:NCBI gene;Acc:100352305]
ENSOCUG00000001108	19:12475900-12479915	163.106	162.356	-0.00665073	-0.0156479	0.96775	0.999836	no	protein_coding	-	sperm associated antigen 7 [Source:NCBI gene;Acc:100343499]
ENSOCUG00000001109	19:12480814-12497744	31.1713	32.592	0.0642997	0.149796	0.71145	0.999836	no	protein_coding	CAMTA2	calmodulin binding transcription activator 2 [Source:NCBI gene;Acc:100343927]
ENSOCUG00000001111	GL018816:512203-517100	27.8058	28.6112	0.0411927	0.0959968	0.8144	0.999836	no	protein_coding	NAA10	N(alpha)-acetyltransferase 10, NatA catalytic subunit [Source:NCBI gene;Acc:100328748]
ENSOCUG00000001112	2:67630846-67748222	13.0429	15.6779	0.265472	0.61174	0.11965	0.999836	no	protein_coding	PCM1	pericentriolar material 1 [Source:NCBI gene;Acc:100345998]
ENSOCUG00000001113	GL018816:479660-504525	25.6979	26.8158	0.0614321	0.14065	0.72815	0.999836	no	protein_coding	HCFC1	host cell factor C1 [Source:HGNC Symbol;Acc:HGNC:4839]
ENSOCUG00000001116	GL018816:474056-474836	4.68803	4.86226	0.0526438	0.0632329	0.879	0.999836	no	protein_coding	TMEM187	transmembrane protein 187 [Source:HGNC Symbol;Acc:HGNC:13705]
ENSOCUG00000001117	2:147134949-147171838	0.533016	0.175574	-1.6021	-0.896649	0.2708	0.999836	no	protein_coding	CDKL4	cyclin dependent kinase like 4 [Source:NCBI gene;Acc:100359025]
ENSOCUG00000001119	14:32997239-33009456	18.9829	19.0921	0.00827231	0.0177784	0.9629	0.999836	no	protein_coding	MRPS22	mitochondrial ribosomal protein S22 [Source:NCBI gene;Acc:100346992]
ENSOCUG00000001120	14:33009785-33044202	42.2445	43.7321	0.0499312	0.11848	0.76895	0.999836	no	protein_coding	COPB2	coatomer protein complex subunit beta 2 [Source:NCBI gene;Acc:100353942]
ENSOCUG00000001121	7:156647832-156690354	27.5091	27.0795	-0.0227072	-0.0521688	0.8932	0.999836	no	protein_coding	ATIC	5-aminoimidazole-4-carboxamide ribonucleotide formyltransferase/IMP cyclohydrolase [Source:NCBI gene;Acc:100346623]
ENSOCUG00000001124	3:94430443-94487140	2.48725	2.5838	0.0549413	0.0938174	0.81655	0.999836	no	protein_coding	ZC2HC1A	zinc finger C2HC-type containing 1A [Source:NCBI gene;Acc:100343552]
ENSOCUG00000001125	7:117779319-117796245	9.34826	9.27048	-0.0120541	-0.0227251	0.95775	0.999836	no	protein_coding	RBM45	RNA binding motif protein 45 [Source:NCBI gene;Acc:100353919]
ENSOCUG00000001127	2:139683760-139715430	37.0636	44.4474	0.262093	0.551339	0.17235	0.999836	no	protein_coding	RHOQ	ras homolog family member Q [Source:HGNC Symbol;Acc:HGNC:17736]
ENSOCUG00000001130	2:139649005-139683387	4.3091	4.19875	-0.0374265	-0.0399659	0.9158	0.999836	no	protein_coding	-	phosphatidylinositol glycan anchor biosynthesis class F [Source:NCBI gene;Acc:100353906]
ENSOCUG00000001131	1:58141886-58227610	5.67792	7.17218	0.33705	0.739062	0.06745	0.999836	no	protein_coding	CEMIP2	cell migration inducing hyaluronidase 2 [Source:NCBI gene;Acc:100343109]
ENSOCUG00000001135	GL018722:3346173-3346884	0.334971	0.252932	-0.405287	-0.235871	0.6266	0.999836	no	protein_coding	RGS9BP	regulator of G protein signaling 9 binding protein [Source:NCBI gene;Acc:100350295]
ENSOCUG00000001136	GL019077:28381-109938	5.43501	5.53998	0.0275975	0.0397562	0.9233	0.999836	no	protein_coding	TMEM204	transmembrane protein 204 [Source:NCBI gene;Acc:100356085]
ENSOCUG00000001137	GL018719:2323166-2611649	52.6287	52.3794	-0.0068499	-0.0159426	0.9674	0.999836	no	protein_coding	LHFPL6	LHFPL tetraspan subfamily member 6 [Source:HGNC Symbol;Acc:HGNC:6586]
ENSOCUG00000001138	19:11519984-11531427	35.6289	31.2783	-0.187887	-0.442918	0.26985	0.999836	no	protein_coding	TP53	tumor protein p53 [Source:NCBI gene;Acc:100009292]
ENSOCUG00000001142	10:3024002-3165568	5.54468	6.26057	0.175188	0.360864	0.3588	0.999836	no	protein_coding	SNX13	sorting nexin 13 [Source:HGNC Symbol;Acc:HGNC:21335]
ENSOCUG00000001143	15:92176499-92184149	3.4774	2.89429	-0.264796	-0.285437	0.4635	0.999836	no	protein_coding	-	serine peptidase inhibitor, Kazal type 2 [Source:NCBI gene;Acc:103350796]
ENSOCUG00000001144	9:9954524-9998069	39.6383	39.8339	0.00710322	0.0161766	0.96625	0.999836	no	protein_coding	SLC6A6	solute carrier family 6 member 6 [Source:NCBI gene;Acc:100346970]
ENSOCUG00000001145	9:10001809-10025803	6.09855	6.53722	0.100211	0.204675	0.6187	0.999836	no	protein_coding	GRIP2	glutamate receptor interacting protein 2 [Source:HGNC Symbol;Acc:HGNC:23841]
ENSOCUG00000001150	GL018806:414269-434231	0.359057	0.34477	-0.0585773	-0.0566205	0.89	0.999836	no	protein_coding	GIMAP8	GTPase, IMAP family member 8 [Source:NCBI gene;Acc:100343010]
ENSOCUG00000001151	15:49999901-50057912	1.38142	1.25934	-0.133484	-0.180146	0.65205	0.999836	no	protein_coding	DAPP1	dual adaptor of phosphotyrosine and 3-phosphoinositides 1 [Source:NCBI gene;Acc:100341193]
ENSOCUG00000001152	15:49976779-49995145	13.1662	13.0068	-0.0175742	-0.0384678	0.92435	0.999836	no	protein_coding	LAMTOR3	late endosomal/lysosomal adaptor, MAPK and MTOR activator 3 [Source:NCBI gene;Acc:103350744]
ENSOCUG00000001153	GL019427:12620-47059	1.72444	1.55265	-0.1514	-0.214828	0.60635	0.999836	no	protein_coding	PRDM16	PR/SET domain 16 [Source:HGNC Symbol;Acc:HGNC:14000]
ENSOCUG00000001155	17:28566491-28593576	87.8025	83.9313	-0.0650525	-0.149498	0.7023	0.999836	no	protein_coding	PDIA3	protein disulfide isomerase family A member 3 [Source:NCBI gene;Acc:100328685]
ENSOCUG00000001158	17:28560770-28564510	1.29483	0.908358	-0.511427	-0.531516	0.19345	0.999836	no	protein_coding	ELL3	elongation factor for RNA polymerase II 3 [Source:NCBI gene;Acc:100328686]
ENSOCUG00000001161	17:28541591-28543166	360.165	345.152	-0.0614246	-0.140952	0.7252	0.999836	no	protein_coding	HYPK	huntingtin interacting protein K [Source:NCBI gene;Acc:100328687]
ENSOCUG00000001162	17:28543743-28547988	0.647409	1.06047	0.711948	0.648315	0.11995	0.999836	no	protein_coding	SERINC4	serine incorporator 4 [Source:NCBI gene;Acc:100357413]
ENSOCUG00000001163	GL019917:1189-6929	23.9681	18.9549	-0.338542	-0.549905	0.1683	0.999836	no	protein_coding	-
ENSOCUG00000001164	13:130126748-130381834	17.1117	16.5836	-0.0452227	-0.0855661	0.8332	0.999836	no	protein_coding	KDM1A	lysine demethylase 1A [Source:NCBI gene;Acc:100358443]
ENSOCUG00000001165	2:83806829-83880447	16.0266	18.3999	0.199231	0.453173	0.259	0.999836	no	protein_coding	RANBP2	RAN binding protein 2 [Source:HGNC Symbol;Acc:HGNC:9848]
ENSOCUG00000001166	GL019917:11789-14160	13.2894	10.4214	-0.350723	-0.527474	0.18685	0.999836	no	protein_coding	C1orf174	chromosome 1 open reading frame 174 [Source:HGNC Symbol;Acc:HGNC:27915]
ENSOCUG00000001168	13:130093226-130122026	7.26641	7.03864	-0.0459466	-0.0989457	0.8124	0.999836	no	protein_coding	LUZP1	leucine zipper protein 1 [Source:NCBI gene;Acc:100358178]
ENSOCUG00000001169	13:29746056-29812746	45.536	46.0122	0.0150091	0.0311283	0.9362	0.999836	no	protein_coding	RGS5	regulator of G protein signaling 5 [Source:NCBI gene;Acc:100350761]
ENSOCUG00000001170	GL018765:97325-125467	13.4935	14.7495	0.128404	0.291993	0.47165	0.999836	no	protein_coding	RCC1L	RCC1 like [Source:NCBI gene;Acc:100339190]
ENSOCUG00000001171	13:29603369-29628912	0.357268	0.312025	-0.195348	-0.187081	0.62635	0.999836	no	protein_coding	NUF2	NDC80 kinetochore complex component NUF2 [Source:NCBI gene;Acc:100347756]
ENSOCUG00000001172	2:83717265-83805611	0.817919	0.768265	-0.0903538	-0.0870633	0.82745	0.999836	no	protein_coding	CCDC138	coiled-coil domain containing 138 [Source:NCBI gene;Acc:100339884]
ENSOCUG00000001174	14:55587135-55588131	2.36018	1.82913	-0.367738	-0.358507	0.3881	0.999836	no	protein_coding	B3GALNT1	beta-1,3-N-acetylgalactosaminyltransferase 1 (globoside blood group) [Source:NCBI gene;Acc:100352272]
ENSOCUG00000001175	14:95526718-95627105	12.2901	11.5823	-0.085578	-0.201243	0.61095	0.999836	no	protein_coding	HACD2	3-hydroxyacyl-CoA dehydratase 2 [Source:NCBI gene;Acc:100352022]
ENSOCUG00000001177	GL018729:49291-84807	4.06589	3.47749	-0.225524	-0.473728	0.2496	0.999836	no	protein_coding	IL10RB	interleukin 10 receptor subunit beta [Source:NCBI gene;Acc:100338351]
ENSOCUG00000001178	13:26731584-26821921	1.47057	1.37007	-0.102124	-0.0991692	0.80615	0.999836	no	protein_coding	FAM78B	family with sequence similarity 78 member B [Source:NCBI gene;Acc:100342973]
ENSOCUG00000001179	14:48364883-48497875	2.8478	2.77048	-0.0397161	-0.078342	0.84605	0.999836	no	protein_coding	ARHGEF26	Rho guanine nucleotide exchange factor 26 [Source:NCBI gene;Acc:100355060]
ENSOCUG00000001180	14:48507279-48554086	5.54306	6.15865	0.151933	0.32176	0.42775	0.999836	no	protein_coding	DHX36	DEAH-box helicase 36 [Source:NCBI gene;Acc:100355806]
ENSOCUG00000001181	12:104101017-104125748	0.667813	0.372898	-0.840665	-0.785576	0.0636	0.999836	no	protein_coding	FRK	fyn related Src family tyrosine kinase [Source:NCBI gene;Acc:100348239]
ENSOCUG00000001183	1:36228382-36462226	3.88055	2.95993	-0.390695	-0.709395	0.08045	0.999836	no	protein_coding	SH3GL2	SH3 domain containing GRB2 like 2, endophilin A1 [Source:NCBI gene;Acc:100346507]
ENSOCUG00000001184	12:104280273-104419226	7.12831	7.58738	0.0900435	0.154413	0.70475	0.999836	no	protein_coding	NT5DC1	5'-nucleotidase domain containing 1 [Source:NCBI gene;Acc:100348490]
ENSOCUG00000001185	14:48564973-48634947	0.233445	0.280402	0.264414	0.181379	0.6668	0.999836	no	protein_coding	GPR149	G protein-coupled receptor 149 [Source:NCBI gene;Acc:100357244]
ENSOCUG00000001186	GL018826:601981-608130	18.3385	16.9985	-0.109463	-0.257689	0.52255	0.999836	no	protein_coding	ZDHHC8	zinc finger DHHC-type containing 8 [Source:HGNC Symbol;Acc:HGNC:18474]
ENSOCUG00000001188	12:104280273-104419226	0.362521	0.315685	-0.199578	-0.0945418	0.8377	0.999836	no	protein_coding	-	collagen type X alpha 1 chain [Source:NCBI gene;Acc:100008763]
ENSOCUG00000001190	GL018798:843600-903376	4.19687	3.42516	-0.293142	-0.503224	0.2148	0.999836	no	protein_coding	-
ENSOCUG00000001191	6:11830243-11852137	20.8292	19.8861	-0.0668442	-0.147051	0.7167	0.999836	no	protein_coding	LYRM1	LYR motif containing 1 [Source:NCBI gene;Acc:100346187]
ENSOCUG00000001196	1:107077546-107078197	0.346302	0.326346	-0.0856255	-0.0476769	0.9221	0.999836	no	protein_coding	C11orf87	chromosome 1 open reading frame, human C11orf87 [Source:NCBI gene;Acc:100343019]
ENSOCUG00000001197	GL018757:1261156-1371731	25.8469	23.9773	-0.108324	-0.256136	0.51745	0.999836	no	protein_coding	SLC16A2	solute carrier family 16 member 2 [Source:NCBI gene;Acc:100144343]
ENSOCUG00000001200	GL019571:31027-39489	16.3112	17.7313	0.12044	0.136532	0.72745	0.999836	no	protein_coding	SFT2D1	SFT2 domain containing 1 [Source:HGNC Symbol;Acc:HGNC:21102]
ENSOCUG00000001203	13:125043912-125096507	2.54439	2.34779	-0.116016	-0.237182	0.55755	0.999836	no	protein_coding	HIVEP3	human immunodeficiency virus type I enhancer binding protein 3 [Source:NCBI gene;Acc:100357240]
ENSOCUG00000001205	6:1578018-1683512	78.973	84.3659	0.0953014	0.217672	0.5933	0.999836	no	protein_coding	-
ENSOCUG00000001207	20:28707041-28876295	5.02975	5.10021	0.0200694	0.0422228	0.91765	0.999836	no	protein_coding	ESRRB	estrogen related receptor beta [Source:NCBI gene;Acc:100338685]
ENSOCUG00000001208	GL018701:1096778-1246151	0.272793	0.212186	-0.362478	-0.249551	0.5475	0.999836	no	protein_coding	RXFP1	Oryctolagus cuniculus relaxin family peptide receptor 1 (RXFP1), mRNA. [Source:RefSeq mRNA;Acc:NM_001329078]
ENSOCUG00000001212	13:107997082-107998096	44.9019	49.4394	0.138884	0.293491	0.46915	0.999836	no	protein_coding	JUN	Jun proto-oncogene, AP-1 transcription factor subunit [Source:NCBI gene;Acc:100008856]
ENSOCUG00000001214	GL018896:434673-450493	33.1888	29.2889	-0.180343	-0.362213	0.36895	0.999836	no	protein_coding	-
ENSOCUG00000001215	1:172613279-172695336	22.9135	26.7719	0.224522	0.499802	0.21205	0.999836	no	protein_coding	HIPK3	homeodomain interacting protein kinase 3 [Source:NCBI gene;Acc:100339292]
ENSOCUG00000001217	7:98617692-98652522	15.6933	17.0254	0.117535	0.263088	0.52255	0.999836	no	protein_coding	MARCH7	membrane associated ring-CH-type finger 7 [Source:NCBI gene;Acc:100357576]
ENSOCUG00000001218	GL019869:1173-9515	0.950055	1.55927	0.714789	0.530931	0.17155	0.999836	no	protein_coding	-
ENSOCUG00000001219	14:34969461-35063545	1.51139	1.73456	0.198696	0.276467	0.47085	0.999836	no	protein_coding	RASA2	RAS p21 protein activator 2 [Source:NCBI gene;Acc:100357503]
ENSOCUG00000001220	18:69766854-69781930	31.8631	32.2952	0.0194337	0.0462183	0.9065	0.999836	no	protein_coding	TUBGCP2	tubulin gamma complex associated protein 2 [Source:NCBI gene;Acc:100342827]
ENSOCUG00000001221	18:69761406-69763446	6.36373	5.60588	-0.182934	-0.199731	0.61835	0.999836	no	protein_coding	-	zinc finger protein 511 [Source:NCBI gene;Acc:103351451]
ENSOCUG00000001222	13:68106616-68107193	4.3678	5.12671	0.231126	0.224258	0.58425	0.999836	no	pseudogene	-
ENSOCUG00000001223	12:98036493-98087389	8.01194	8.58584	0.0998075	0.203984	0.6117	0.999836	no	protein_coding	CDC40	cell division cycle 40 [Source:NCBI gene;Acc:100354442]
ENSOCUG00000001224	1:19162664-19163362	0.679247	0.675786	-0.00736936	-0.00390226	0.9569	0.999836	no	protein_coding	CCL27	C-C motif chemokine ligand 27 [Source:NCBI gene;Acc:100348869]
ENSOCUG00000001225	12:98102872-98219695	1.00752	1.33297	0.403834	0.326906	0.4441	0.999836	no	protein_coding	METTL24	methyltransferase like 24 [Source:NCBI gene;Acc:100349157]
ENSOCUG00000001228	2:154837465-154863198	7.20335	8.66804	0.267037	0.494345	0.2189	0.999836	no	protein_coding	EHD3	EH domain containing 3 [Source:NCBI gene;Acc:100344135]
ENSOCUG00000001229	14:93126215-93164265	2.22632	2.17295	-0.0350066	-0.0420256	0.91685	0.999836	no	protein_coding	IQCG	IQ motif containing G [Source:NCBI gene;Acc:100351768]
ENSOCUG00000001231	7:7331029-7796089	29.1624	32.9741	0.177222	0.234095	0.56785	0.999836	no	pseudogene	-
ENSOCUG00000001232	14:93169689-93172758	816.178	700.393	-0.220718	-0.521461	0.19485	0.999836	no	protein_coding	RPL35A	ribosomal protein L35a [Source:NCBI gene;Acc:100343484]
ENSOCUG00000001233	14:93176217-93265037	2.0353	1.7812	-0.192389	-0.357893	0.37335	0.999836	no	protein_coding	LMLN	leishmanolysin like peptidase [Source:NCBI gene;Acc:100343736]
ENSOCUG00000001234	3:38900151-38912494	0.917	0.681837	-0.427495	-0.386163	0.33645	0.999836	no	protein_coding	NIPAL4	NIPA like domain containing 4 [Source:NCBI gene;Acc:100350634]
ENSOCUG00000001235	3:38921585-39007860	3.67685	3.66833	-0.00334682	-0.00586391	0.9873	0.999836	no	protein_coding	ADAM19	ADAM metallopeptidase domain 19 [Source:NCBI gene;Acc:100352746]
ENSOCUG00000001236	2:154595907-154650270	1.162	1.49068	0.35936	0.320196	0.43285	0.999836	no	protein_coding	SRD5A2	steroid 5 alpha-reductase 2 [Source:NCBI gene;Acc:100343882]
ENSOCUG00000001239	GL018871:18928-124078	7.81083	7.10893	-0.135844	-0.292194	0.4645	0.999836	no	protein_coding	-
ENSOCUG00000001241	16:66563215-66584843	16.6918	15.9315	-0.0672601	-0.140822	0.7276	0.999836	no	protein_coding	MFSD4A	major facilitator superfamily domain containing 4A [Source:NCBI gene;Acc:100348417]
ENSOCUG00000001246	16:66877193-66913453	7.68267	8.22565	0.0985213	0.211653	0.601	0.999836	no	protein_coding	TMCC2	transmembrane and coiled-coil domain family 2 [Source:NCBI gene;Acc:100349597]
ENSOCUG00000001247	13:10400297-10560843	9.11029	10.2625	0.171806	0.320952	0.4311	0.999836	no	protein_coding	LMBR1	limb development membrane protein 1 [Source:NCBI gene;Acc:100352265]
ENSOCUG00000001248	16:16272898-16372716	0.291208	0.384114	0.399484	0.209234	0.62835	0.999836	no	protein_coding	-
ENSOCUG00000001249	2:160215303-160438057	6.28359	6.19727	-0.0199564	-0.0438	0.9143	0.999836	no	protein_coding	-	dystrobrevin beta [Source:NCBI gene;Acc:100009525]
ENSOCUG00000001250	15:17109143-17191949	2.5253	2.21983	-0.186002	-0.36045	0.3783	0.999836	no	protein_coding	EDNRA	endothelin receptor type A [Source:NCBI gene;Acc:100126073]
ENSOCUG00000001251	4:72977653-72978738	4.66554	4.51641	-0.0468697	-0.0406619	0.92165	0.999836	no	protein_coding	CRADD
ENSOCUG00000001254	GL018812:770495-858321	55.1302	61.2833	0.15265	0.32099	0.4302	0.999836	no	protein_coding	CLTCL1	clathrin heavy chain like 1 [Source:NCBI gene;Acc:100351366]
ENSOCUG00000001257	GL018701:763611-806532	1.18455	1.07467	-0.140451	-0.135319	0.7484	0.999836	no	protein_coding	TMEM144	transmembrane protein 144 [Source:HGNC Symbol;Acc:HGNC:25633]
ENSOCUG00000001258	GL018806:197917-198999	0.415399	0.346835	-0.260248	-0.178775	0.6625	0.999836	no	pseudogene	-
ENSOCUG00000001264	11:509806-560248	190.874	236.859	0.31141	0.396039	0.30625	0.999836	no	protein_coding	CMYA5	cardiomyopathy associated 5 [Source:HGNC Symbol;Acc:HGNC:14305]
ENSOCUG00000001265	15:78982055-79005862	0.46348	0.591413	0.351657	0.335967	0.3995	0.999836	no	protein_coding	DCK	deoxycytidine kinase [Source:NCBI gene;Acc:100348589]
ENSOCUG00000001266	14:120209174-120265000	31.9585	34.0405	0.0910549	0.213818	0.59815	0.999836	no	protein_coding	TOMM70	translocase of outer mitochondrial membrane 70 [Source:NCBI gene;Acc:100352274]
ENSOCUG00000001267	7:123221334-123221980	8.64805	9.98904	0.207972	0.279013	0.488	0.999836	no	pseudogene	-
ENSOCUG00000001269	11:64371126-64472192	297.596	328.672	0.143292	0.244858	0.537	0.999836	no	protein_coding	NNT	nicotinamide nucleotide transhydrogenase [Source:NCBI gene;Acc:100341011]
ENSOCUG00000001270	GL018783:16087-75318	8.14462	8.42249	0.048398	0.10197	0.80165	0.999836	no	protein_coding	VAMP7	vesicle associated membrane protein 7 [Source:NCBI gene;Acc:100338104]
ENSOCUG00000001271	GL019362:3768-45258	11.4177	11.1217	-0.0378833	-0.083794	0.8376	0.999836	no	protein_coding	ZC3H18	zinc finger CCCH-type containing 18 [Source:HGNC Symbol;Acc:HGNC:25091]
ENSOCUG00000001272	14:53258479-53282791	17.2314	18.3973	0.094452	0.203961	0.6079	0.999836	no	protein_coding	MFSD1	major facilitator superfamily domain containing 1 [Source:NCBI gene;Acc:100348249]
ENSOCUG00000001277	3:106308075-106542225	0.454729	0.40275	-0.175122	-0.0954713	0.8516	0.999836	no	protein_coding	NECAB1	N-terminal EF-hand calcium binding protein 1 [Source:NCBI gene;Acc:100352910]
ENSOCUG00000001278	15:103461144-103551539	0.312767	0.322082	0.042339	0.0415571	0.917	0.999836	no	protein_coding	INTU	inturned planar cell polarity protein [Source:NCBI gene;Acc:100358971]
ENSOCUG00000001279	13:49113337-49155684	4.18458	3.96546	-0.0775962	-0.159169	0.69205	0.999836	no	protein_coding	TSPAN2	tetraspanin 2 [Source:NCBI gene;Acc:100351265]
ENSOCUG00000001280	GL018751:1373707-1377110	178.606	182.254	0.0291666	0.062286	0.8741	0.999836	no	protein_coding	-	heat shock protein 90 alpha family class A member 1 [Source:HGNC Symbol;Acc:HGNC:5253]
ENSOCUG00000001281	GL018751:1265557-1323664	11.7025	12.8869	0.139091	0.285576	0.47965	0.999836	no	protein_coding	WDR20	WD repeat domain 20 [Source:NCBI gene;Acc:100337850]
ENSOCUG00000001284	15:39885825-39957343	7.32682	7.85916	0.101188	0.219298	0.5931	0.999836	no	protein_coding	SEC24B	SEC24 homolog B, COPII coat complex component [Source:HGNC Symbol;Acc:HGNC:10704]
ENSOCUG00000001286	5:37865945-37866777	288.639	224.941	-0.359719	-0.501615	0.2173	0.999836	no	protein_coding	HSBP1	heat shock factor binding protein 1 [Source:NCBI gene;Acc:100340906]
ENSOCUG00000001288	19:4088010-4088856	134.486	129.021	-0.059852	-0.142401	0.7121	0.999836	no	protein_coding	UBB	ubiquitin B [Source:NCBI gene;Acc:100351347]
ENSOCUG00000001289	15:73292195-73468248	8.31184	8.41434	0.0176824	0.0267391	0.94675	0.999836	no	protein_coding	SEPT11	septin 11 [Source:NCBI gene;Acc:100350837]
ENSOCUG00000001290	GL019157:122600-137638	0.678595	0.641468	-0.0811749	-0.111533	0.77905	0.999836	no	protein_coding	SYT12	synaptotagmin 12 [Source:NCBI gene;Acc:100343371]
ENSOCUG00000001292	8:32456017-32462935	22.7557	20.4951	-0.150955	-0.357029	0.3725	0.999836	no	protein_coding	LTBR	lymphotoxin beta receptor [Source:NCBI gene;Acc:100346624]
ENSOCUG00000001295	GL018706:926264-962552	10.7869	11.6968	0.116832	0.262606	0.5156	0.999836	no	protein_coding	POLB	DNA polymerase beta [Source:NCBI gene;Acc:100348691]
ENSOCUG00000001296	13:143198142-143201800	1.9617	1.78441	-0.136657	-0.0909114	0.8265	0.999836	no	protein_coding	HES2	hes family bHLH transcription factor 2 [Source:NCBI gene;Acc:100354445]
ENSOCUG00000001297	13:143134171-143160515	7.28687	5.75544	-0.340372	-0.705893	0.08345	0.999836	no	protein_coding	PLEKHG5	pleckstrin homology and RhoGEF domain containing G5 [Source:HGNC Symbol;Acc:HGNC:29105]
ENSOCUG00000001299	1:153868577-153986744	8.08432	7.18348	-0.170444	-0.302106	0.45035	0.999836	no	protein_coding	MICAL2	microtubule associated monooxygenase, calponin and LIM domain containing 2 [Source:HGNC Symbol;Acc:HGNC:24693]
ENSOCUG00000001300	15:59031886-59816837	0.80101	0.709489	-0.175039	-0.218279	0.59175	0.999836	no	protein_coding	CCSER1	coiled-coil serine rich protein 1 [Source:NCBI gene;Acc:100355960]
ENSOCUG00000001303	GL018734:516905-522061	402.33	383.878	-0.0677309	-0.154343	0.70255	0.999836	no	protein_coding	SMDT1	single-pass membrane protein with aspartate rich tail 1 [Source:NCBI gene;Acc:100349541]
ENSOCUG00000001304	GL018714:831954-941468	8.10161	9.12343	0.171368	0.124554	0.75525	0.999836	no	protein_coding	AGAP2	ArfGAP with GTPase domain, ankyrin repeat and PH domain 2 [Source:HGNC Symbol;Acc:HGNC:16921]
ENSOCUG00000001305	GL018734:523576-524359	2.62999	2.69586	0.0356864	0.0348013	0.9316	0.999836	no	protein_coding	PHETA2	PH domain containing endocytic trafficking adaptor 2 [Source:NCBI gene;Acc:100349796]
ENSOCUG00000001306	4:23027242-23189669	3.01841	2.42127	-0.318025	-0.644517	0.1012	0.999836	no	protein_coding	SPTLC3	serine palmitoyltransferase long chain base subunit 3 [Source:NCBI gene;Acc:100339302]
ENSOCUG00000001307	1:184491937-184493883	10.6657	7.89297	-0.434337	-0.537122	0.17785	0.999836	no	protein_coding	TP53I11	tumor protein p53 inducible protein 11 [Source:NCBI gene;Acc:100347634]
ENSOCUG00000001309	4:22902356-22980061	18.1542	20.7722	0.194352	0.430356	0.2887	0.999836	no	protein_coding	ISM1	isthmin 1 [Source:NCBI gene;Acc:100338889]
ENSOCUG00000001310	4:22570077-22809167	3.53931	2.90457	-0.285142	-0.360813	0.3677	0.999836	no	protein_coding	TASP1	taspase 1 [Source:NCBI gene;Acc:100338224]
ENSOCUG00000001311	1:186776055-186808475	16.0736	18.7171	0.219656	0.469935	0.23675	0.999836	no	protein_coding	CELF1	CUGBP Elav-like family member 1 [Source:NCBI gene;Acc:100354668]
ENSOCUG00000001315	GL019448:1327-10488	10.9633	10.8001	-0.0216393	-0.045323	0.91495	0.999836	no	protein_coding	-
ENSOCUG00000001317	3:110333906-110400374	4.83546	5.162	0.0942768	0.212846	0.5925	0.999836	no	protein_coding	DPY19L4	dpy-19 like 4 [Source:NCBI gene;Acc:100357381]
ENSOCUG00000001319	11:82239887-82287274	16.0181	19.1645	0.258733	0.57554	0.1565	0.999836	no	protein_coding	SREK1	splicing regulatory glutamic acid and lysine rich protein 1 [Source:NCBI gene;Acc:100358100]
ENSOCUG00000001320	1:26481673-26589887	3.82428	3.63327	-0.0739184	-0.134296	0.74115	0.999836	no	protein_coding	IFT74	intraflagellar transport 74 [Source:NCBI gene;Acc:100349459]
ENSOCUG00000001324	13:47885346-47903300	107.227	104.051	-0.0433789	-0.0924253	0.8167	0.999836	no	protein_coding	ATP1A1	ATPase Na+/K+ transporting subunit alpha 1 [Source:NCBI gene;Acc:100302415]
ENSOCUG00000001328	1:63590620-63836968	3.65519	4.41789	0.273413	0.599987	0.1398	0.999836	no	protein_coding	VPS13A	vacuolar protein sorting 13 homolog A [Source:HGNC Symbol;Acc:HGNC:1908]
ENSOCUG00000001331	2:7615568-7616037	0.88318	1.0214	0.209762	0.12694	0.7615	0.999836	no	pseudogene	-
ENSOCUG00000001334	GL018717:1482659-1507689	55.1988	57.1758	0.0507677	0.117865	0.7706	0.999836	no	protein_coding	SLC3A2	Oryctolagus cuniculus solute carrier family 3 member 2 (SLC3A2), mRNA. [Source:RefSeq mRNA;Acc:NM_001082656]
ENSOCUG00000001337	15:75265615-75300350	17.0682	13.8549	-0.300911	-0.588803	0.1466	0.999836	no	protein_coding	PARM1	prostate androgen-regulated mucin-like protein 1 [Source:NCBI gene;Acc:100342647]
ENSOCUG00000001338	1:190612227-190615383	75.6825	74.2696	-0.0271874	-0.0336374	0.93685	0.999836	no	protein_coding	TIMM10	translocase of inner mitochondrial membrane 10 [Source:NCBI gene;Acc:100349306]
ENSOCUG00000001343	9:5343841-5415229	31.881	32.4463	0.0253583	0.0583848	0.8809	0.999836	no	protein_coding	IQSEC1	IQ motif and Sec7 domain 1 [Source:NCBI gene;Acc:100353775]
ENSOCUG00000001349	4:85635494-85871598	3.69304	4.24482	0.200895	0.342646	0.3914	0.999836	no	protein_coding	RBFOX2	RNA binding fox-1 homolog 2 [Source:HGNC Symbol;Acc:HGNC:9906]
ENSOCUG00000001351	14:107561761-107670086	0.629865	0.584483	-0.107882	-0.08966	0.8238	0.999836	no	protein_coding	CD96	CD96 molecule [Source:HGNC Symbol;Acc:HGNC:16892]
ENSOCUG00000001352	18:45890659-45914680	10.7726	9.92262	-0.118571	-0.237515	0.55895	0.999836	no	protein_coding	ZFYVE27	zinc finger FYVE-type containing 27 [Source:NCBI gene;Acc:100354464]
ENSOCUG00000001353	2:30395305-30409319	15.4424	17.0224	0.140533	0.294701	0.4689	0.999836	no	protein_coding	-	ubiquitin C-terminal hydrolase L1 [Source:NCBI gene;Acc:100357806]
ENSOCUG00000001355	19:41000049-41113425	0.347049	0.422922	0.285253	0.199858	0.60775	0.999836	no	protein_coding	IKZF3	IKAROS family zinc finger 3 [Source:NCBI gene;Acc:100356392]
ENSOCUG00000001357	15:67961943-68040920	84.5909	87.5554	0.0496936	0.116856	0.7753	0.999836	no	protein_coding	HNRNPD	heterogeneous nuclear ribonucleoprotein D [Source:HGNC Symbol;Acc:HGNC:5036]
ENSOCUG00000001360	GL018783:954775-1040440	0.767754	0.63311	-0.278187	-0.38945	0.3148	0.999836	no	protein_coding	GAB3	GRB2 associated binding protein 3 [Source:NCBI gene;Acc:100328766]
ENSOCUG00000001362	GL018934:193168-198183	19.0477	18.5922	-0.0349256	-0.0646038	0.8723	0.999836	no	protein_coding	MRPL46	mitochondrial ribosomal protein L46 [Source:NCBI gene;Acc:100343364]
ENSOCUG00000001366	7:108621605-108641977	0.369186	0.426188	0.207139	0.111558	0.77545	0.999836	no	protein_coding	-	SPC25, NDC80 kinetochore complex component [Source:NCBI gene;Acc:100345496]
ENSOCUG00000001374	20:24195497-24359811	3.72678	4.52365	0.279557	0.488661	0.21855	0.999836	no	protein_coding	TSHR	thyroid stimulating hormone receptor [Source:NCBI gene;Acc:100353965]
ENSOCUG00000001375	18:48288442-48298824	24.1019	23.0721	-0.0629983	-0.128643	0.7422	0.999836	no	protein_coding	-	acyl-CoA desaturase [Source:NCBI gene;Acc:100346046]
ENSOCUG00000001379	3:106086825-106087319	95.4311	90.8738	-0.0705944	-0.149191	0.71305	0.999836	no	pseudogene	-
ENSOCUG00000001382	GL018808:688969-689644	32.9259	34.4695	0.066099	0.129165	0.74585	0.999836	no	protein_coding	ZNF22	zinc finger protein 22 [Source:NCBI gene;Acc:100349363]
ENSOCUG00000001383	13:40416733-40419965	68.8514	68.7921	-0.00124186	-0.00290383	0.9952	0.999836	no	protein_coding	MRPL9	mitochondrial ribosomal protein L9 [Source:NCBI gene;Acc:100341794]
ENSOCUG00000001384	9:110136912-110364886	0.466222	0.557345	0.257555	0.387011	0.3394	0.999836	no	protein_coding	RTTN	rotatin [Source:NCBI gene;Acc:100343652]
ENSOCUG00000001386	7:27256697-27450971	1.96344	2.31598	0.238239	0.45582	0.2553	0.999836	no	protein_coding	CTTNBP2	cortactin binding protein 2 [Source:NCBI gene;Acc:100126566]
ENSOCUG00000001389	13:40386266-40390447	1.03178	1.01545	-0.0230116	-0.0224572	0.959	0.999836	no	protein_coding	LINGO4	leucine rich repeat and Ig domain containing 4 [Source:HGNC Symbol;Acc:HGNC:31814]
ENSOCUG00000001390	14:24069148-24189100	49.1661	56.7956	0.208116	0.440825	0.2782	0.999836	no	protein_coding	GOLGA4	golgin A4 [Source:HGNC Symbol;Acc:HGNC:4427]
ENSOCUG00000001391	GL018706:575266-583775	3.52471	3.75702	0.0920821	0.176776	0.66295	0.999836	no	protein_coding	THAP1	THAP domain containing 1 [Source:NCBI gene;Acc:100347939]
ENSOCUG00000001392	GL018706:533284-570675	9.28148	7.9916	-0.21587	-0.480477	0.23905	0.999836	no	protein_coding	RNF170	ring finger protein 170 [Source:NCBI gene;Acc:100347695]
ENSOCUG00000001393	X:33768443-33773815	0.336617	0.1831	-0.878478	-0.47108	0.3162	0.999836	no	protein_coding	-
ENSOCUG00000001397	GL019140:25116-179392	18.2296	16.4141	-0.151345	-0.172966	0.66775	0.999836	no	protein_coding	LMF2	lipase maturation factor 2 [Source:HGNC Symbol;Acc:HGNC:25096]
ENSOCUG00000001398	1:173444686-173481045	11.6332	13.2457	0.187268	0.426923	0.2902	0.999836	no	protein_coding	NAT10	N-acetyltransferase 10 [Source:NCBI gene;Acc:100340636]
ENSOCUG00000001401	GL019140:25116-179392	15.9103	14.6087	-0.123138	-0.177316	0.67575	0.999836	no	protein_coding	NCAPH2	non-SMC condensin II complex subunit H2 [Source:HGNC Symbol;Acc:HGNC:25071]
ENSOCUG00000001402	GL018706:364433-526132	53.0403	53.5411	0.0135572	0.0265651	0.95025	0.999836	no	protein_coding	HOOK3	farnesyltransferase, CAAX box, alpha [Source:NCBI gene;Acc:100347188]
ENSOCUG00000001405	1:173489115-173658839	12.2428	13.3198	0.12163	0.281677	0.49085	0.999836	no	protein_coding	ABTB2	ankyrin repeat and BTB domain containing 2 [Source:NCBI gene;Acc:100349307]
ENSOCUG00000001406	GL018763:1247512-1272052	5.24584	4.80876	-0.12551	-0.197153	0.6107	0.999836	no	protein_coding	-
ENSOCUG00000001407	7:37535102-38264480	1.29641	1.31444	0.0199345	0.0305283	0.93995	0.999836	no	protein_coding	MAGI2	membrane associated guanylate kinase, WW and PDZ domain containing 2 [Source:NCBI gene;Acc:100350077]
ENSOCUG00000001408	GL019140:25116-179392	0.602299	0.260456	-1.20944	-0.161662	0.2763	0.999836	no	protein_coding	TYMP	thymidine phosphorylase [Source:HGNC Symbol;Acc:HGNC:3148]
ENSOCUG00000001409	GL018817:347805-381650	21.0981	20.4945	-0.0418761	-0.0945912	0.8194	0.999836	no	protein_coding	EPN2	epsin 2 [Source:HGNC Symbol;Acc:HGNC:18639]
ENSOCUG00000001412	4:36971584-36976170	135.438	143.489	0.0833167	0.176001	0.67055	0.999836	no	protein_coding	IGFBP6	insulin like growth factor binding protein 6 [Source:NCBI gene;Acc:100355364]
ENSOCUG00000001414	4:33146805-33163434	48.0388	48.1159	0.00231429	0.00521422	0.98905	0.999836	no	protein_coding	DDX23	DEAD-box helicase 23 [Source:NCBI gene;Acc:100339552]
ENSOCUG00000001415	4:36976915-36987489	1.48323	1.78957	0.270866	0.295039	0.47225	0.999836	no	protein_coding	SOAT2	sterol O-acyltransferase 2 [Source:NCBI gene;Acc:100349393]
ENSOCUG00000001418	7:100433857-100547160	14.7158	15.9479	0.116	0.264397	0.51355	0.999836	no	protein_coding	PSMD14	proteasome 26S subunit, non-ATPase 14 [Source:NCBI gene;Acc:100339897]
ENSOCUG00000001419	4:36995911-37006966	7.09494	5.78531	-0.294396	-0.499203	0.21185	0.999836	no	protein_coding	CSAD	cysteine sulfinic acid decarboxylase [Source:HGNC Symbol;Acc:HGNC:18966]
ENSOCUG00000001420	14:162614511-162716809	4.40314	4.9697	0.174626	0.369961	0.367	0.999836	no	protein_coding	SYNJ1	synaptojanin 1 [Source:NCBI gene;Acc:100328807]
ENSOCUG00000001422	4:37025544-37027897	11.3408	12.0554	0.0881461	0.120331	0.75335	0.999836	no	protein_coding	ZNF740	zinc finger protein 740 [Source:NCBI gene;Acc:100349908]
ENSOCUG00000001424	4:19403200-19406226	1.14621	1.12914	-0.0216409	-0.0179363	0.97385	0.999836	no	protein_coding	OTOR	otoraplin [Source:NCBI gene;Acc:100347646]
ENSOCUG00000001425	20:27926412-27957728	20.532	19.0961	-0.1046	-0.229678	0.579	0.999836	no	protein_coding	VIPAS39	VPS33B interacting protein, apical-basolateral polarity regulator, spe-39 homolog [Source:NCBI gene;Acc:100355974]
ENSOCUG00000001426	4:37031552-37041034	3.16017	2.68421	-0.235507	-0.378614	0.34815	0.999836	no	protein_coding	ITGB7	integrin subunit beta 7 [Source:NCBI gene;Acc:100350557]
ENSOCUG00000001427	4:19410962-19422499	12.6293	13.5021	0.0964033	0.212534	0.59975	0.999836	no	protein_coding	SNRPB2	small nuclear ribonucleoprotein polypeptide B2 [Source:NCBI gene;Acc:100358597]
ENSOCUG00000001428	GL018914:420159-426677	42.0371	40.0387	-0.070267	-0.165665	0.6793	0.999836	no	protein_coding	PDE4A
ENSOCUG00000001429	X:29087251-29155898	3.60847	3.94597	0.128994	0.268854	0.50645	0.999836	no	protein_coding	-	monoamine oxidase A [Source:NCBI gene;Acc:100345623]
ENSOCUG00000001430	20:27916164-27925801	46.6987	45.1341	-0.0491635	-0.116666	0.7693	0.999836	no	protein_coding	-	activator of HSP90 ATPase activity 1 [Source:NCBI gene;Acc:100355729]
ENSOCUG00000001432	4:37051260-37057822	45.9347	37.2205	-0.303487	-0.686317	0.09105	0.999836	no	protein_coding	RARG	retinoic acid receptor gamma [Source:NCBI gene;Acc:100355857]
ENSOCUG00000001434	20:27802901-27895765	9.83864	10.1251	0.0414005	0.0834882	0.839	0.999836	no	protein_coding	SPTLC2	serine palmitoyltransferase long chain base subunit 2 [Source:NCBI gene;Acc:100358555]
ENSOCUG00000001435	GL018914:397798-404782	98.5487	102.373	0.0549319	0.125251	0.75795	0.999836	no	protein_coding	KEAP1	kelch like ECH associated protein 1 [Source:NCBI gene;Acc:100346935]
ENSOCUG00000001436	X:29181267-29298608	9.64386	10.3206	0.0978397	0.220812	0.59785	0.999836	no	protein_coding	MAOB	monoamine oxidase B [Source:NCBI gene;Acc:100357007]
ENSOCUG00000001437	GL018914:390239-391433	2.75994	1.93466	-0.512556	-0.577475	0.1393	0.999836	no	pseudogene	-
ENSOCUG00000001438	20:27685486-27759450	11.4085	12.4845	0.13002	0.0960706	0.80865	0.999836	no	protein_coding	ALKBH1	alkB homolog 1, histone H2A dioxygenase [Source:NCBI gene;Acc:100355483]
ENSOCUG00000001439	2:64099387-64215301	13.0332	14.7384	0.177389	0.393814	0.3296	0.999836	no	protein_coding	FAT1	FAT atypical cadherin 1 [Source:NCBI gene;Acc:100344972]
ENSOCUG00000001443	GL018806:904886-917159	3.02953	2.91729	-0.0544659	-0.0956819	0.8039	0.999836	no	protein_coding	KRBA1	KRAB-A domain containing 1 [Source:HGNC Symbol;Acc:HGNC:22228]
ENSOCUG00000001444	12:148429978-148612441	22.9546	21.7172	-0.0799476	-0.187504	0.6404	0.999836	no	protein_coding	TULP4	tubby like protein 4 [Source:HGNC Symbol;Acc:HGNC:15530]
ENSOCUG00000001446	8:43363366-43441192	5.41722	5.26185	-0.0419824	-0.0589678	0.8845	0.999836	no	protein_coding	ZDHHC20	zinc finger DHHC-type containing 20 [Source:NCBI gene;Acc:100356108]
ENSOCUG00000001447	GL018726:1277833-1773747	12.8554	11.5292	-0.157084	-0.367312	0.37075	0.999836	no	protein_coding	DOCK1	dedicator of cytokinesis 1 [Source:NCBI gene;Acc:100342405]
ENSOCUG00000001448	GL018956:126749-150048	51.2272	60.7814	0.24672	0.561553	0.1552	0.999836	no	protein_coding	DCUN1D2	defective in cullin neddylation 1 domain containing 2 [Source:NCBI gene;Acc:100355008]
ENSOCUG00000001454	13:36260055-36267496	13.7203	12.3315	-0.153957	-0.360158	0.36735	0.999836	no	protein_coding	NES	nestin [Source:HGNC Symbol;Acc:HGNC:7756]
ENSOCUG00000001455	5:4169176-4197347	759.691	816.346	0.103767	0.155803	0.69215	0.999836	no	protein_coding	GPI	glucose-6-phosphate isomerase [Source:NCBI gene;Acc:100008744]
ENSOCUG00000001456	15:50955724-51028856	6.01027	6.26365	0.0595749	0.126965	0.75035	0.999836	no	protein_coding	EIF4E	eukaryotic translation initiation factor 4E [Source:NCBI gene;Acc:100009338]
ENSOCUG00000001457	4:59978363-59980531	163.264	178.63	0.129767	0.289603	0.4698	0.999836	no	protein_coding	MYF6	myogenic factor 6 [Source:NCBI gene;Acc:100351655]
ENSOCUG00000001458	5:4202511-4223179	7.05818	7.61556	0.109654	0.176748	0.64995	0.999836	no	protein_coding	-	programmed cell death 2 like [Source:NCBI gene;Acc:100355532]
ENSOCUG00000001459	13:36225055-36228630	22.1843	19.3948	-0.193868	-0.40298	0.3217	0.999836	no	protein_coding	ISG20L2	interferon stimulated exonuclease gene 20 like 2 [Source:NCBI gene;Acc:100358173]
ENSOCUG00000001460	13:36216528-36223842	15.3732	14.3796	-0.0963984	-0.197371	0.62935	0.999836	no	protein_coding	RRNAD1	ribosomal RNA adenine dimethylase domain containing 1 [Source:NCBI gene;Acc:100356888]
ENSOCUG00000001461	14:39741112-39840641	3.61052	3.26713	-0.144183	-0.280554	0.48335	0.999836	no	protein_coding	PLOD2	procollagen-lysine,2-oxoglutarate 5-dioxygenase 2 [Source:NCBI gene;Acc:100340081]
ENSOCUG00000001464	5:4224696-4265718	19.5035	21.0898	0.112814	0.264095	0.51825	0.999836	no	protein_coding	UBA2	ubiquitin like modifier activating enzyme 2 [Source:NCBI gene;Acc:100355779]
ENSOCUG00000001465	GL018699:11191928-11454238	0.954697	1.37108	0.522194	0.738684	0.061	0.999836	no	protein_coding	PAPPA	pappalysin 1 [Source:HGNC Symbol;Acc:HGNC:8602]
ENSOCUG00000001466	13:36214742-36216016	78.7191	72.9212	-0.110375	-0.240422	0.5541	0.999836	no	protein_coding	MRPL24	mitochondrial ribosomal protein L24 [Source:NCBI gene;Acc:100356377]
ENSOCUG00000001467	GL018709:2628131-2676466	10.4093	11.0154	0.0816498	0.192375	0.6279	0.999836	no	protein_coding	DLC1	DLC1 Rho GTPase activating protein [Source:NCBI gene;Acc:100352546]
ENSOCUG00000001468	9:2775860-2788164	132.379	133.929	0.0167939	0.0367878	0.9222	0.999836	no	protein_coding	CTNNB1	catenin beta 1 [Source:NCBI gene;Acc:100125985]
ENSOCUG00000001469	2:91773237-91782797	22.8603	21.9978	-0.0554884	-0.122232	0.76775	0.999836	no	protein_coding	PDCL3	phosducin like 3 [Source:NCBI gene;Acc:100346610]
ENSOCUG00000001470	5:4275232-4291158	7.38224	6.14123	-0.26553	-0.383089	0.3503	0.999836	no	protein_coding	-
ENSOCUG00000001475	GL019167:38811-86098	22.82	22.6338	-0.0118194	-0.0275262	0.94575	0.999836	no	protein_coding	GNA12	G protein subunit alpha 12 [Source:HGNC Symbol;Acc:HGNC:4380]
ENSOCUG00000001477	GL019168:2056-41628	0.458621	0.288802	-0.667221	-0.133068	0.6581	0.999836	no	protein_coding	FOXA3	forkhead box A3 [Source:HGNC Symbol;Acc:HGNC:5023]
ENSOCUG00000001478	14:50062546-50079003	9.40443	9.17616	-0.0354499	-0.0686902	0.8668	0.999836	no	protein_coding	-	solute carrier family 33 member 1 [Source:NCBI gene;Acc:100359061]
ENSOCUG00000001479	GL018748:1308977-1354445	20.3992	20.0023	-0.0283452	-0.0664786	0.86915	0.999836	no	protein_coding	MAGED1	MAGE family member D1 [Source:NCBI gene;Acc:100355903]
ENSOCUG00000001480	14:50105465-50181614	5.76739	6.00609	0.0585064	0.131879	0.7422	0.999836	no	protein_coding	GMPS	guanine monophosphate synthase [Source:NCBI gene;Acc:100343988]
ENSOCUG00000001481	12:12155145-12212751	2.40641	2.71531	0.174239	0.326827	0.4109	0.999836	no	protein_coding	-	RHO family interacting cell polarization regulator 2 [Source:NCBI gene;Acc:100351078]
ENSOCUG00000001486	14:74775163-74781728	11.0981	11.6095	0.0649855	0.126965	0.75575	0.999836	no	protein_coding	ZNF639	zinc finger protein 639 [Source:HGNC Symbol;Acc:HGNC:30950]
ENSOCUG00000001488	12:65747678-65760487	2.5776	2.29325	-0.168634	-0.23202	0.55485	0.999836	no	protein_coding	IRAK1BP1	interleukin 1 receptor associated kinase 1 binding protein 1 [Source:NCBI gene;Acc:100352510]
ENSOCUG00000001489	12:36214835-36323424	18.2827	21.9035	0.260684	0.526468	0.19385	0.999836	no	protein_coding	ADGRF5	adhesion G protein-coupled receptor F5 [Source:NCBI gene;Acc:100348996]
ENSOCUG00000001496	2:95100486-95121852	95.8173	105.007	0.132128	0.315102	0.42485	0.999836	no	protein_coding	STARD7	StAR related lipid transfer domain containing 7 [Source:NCBI gene;Acc:100352998]
ENSOCUG00000001497	12:111910122-111915735	0.729705	0.736598	0.0135629	0.0113736	0.9795	0.999836	no	protein_coding	FABP7	fatty acid binding protein 7 [Source:NCBI gene;Acc:100358103]
ENSOCUG00000001498	2:95061626-95065364	29.9034	28.7517	-0.0566617	-0.121485	0.76335	0.999836	no	protein_coding	CIAO1	cytosolic iron-sulfur assembly component 1 [Source:NCBI gene;Acc:100350981]
ENSOCUG00000001499	GL019028:90718-239810	6.53569	5.4155	-0.271245	-0.153729	0.7987	0.999836	no	protein_coding	PLEKHA4	pleckstrin homology domain containing A4 [Source:HGNC Symbol;Acc:HGNC:14339]
ENSOCUG00000001500	6:17446478-17484233	37.4564	37.3458	-0.00426726	-0.00938443	0.98125	0.999836	no	protein_coding	NSMCE1	NSE1 homolog, SMC5-SMC6 complex component [Source:NCBI gene;Acc:100359125]
ENSOCUG00000001501	12:111918065-111941247	6.21682	5.98037	-0.0559411	-0.108353	0.77875	0.999836	no	protein_coding	SMPDL3A	sphingomyelin phosphodiesterase acid like 3A [Source:NCBI gene;Acc:100358362]
ENSOCUG00000001504	19:16217587-16429076	29.978	30.4191	0.0210756	0.0170821	0.96625	0.999836	no	protein_coding	RPA1	replication protein A1 [Source:NCBI gene;Acc:100341460]
ENSOCUG00000001513	18:17610105-17654492	25.4204	25.4548	0.00194999	0.00464647	0.99175	0.999836	no	protein_coding	VPS26A	VPS26, retromer complex component A [Source:HGNC Symbol;Acc:HGNC:12711]
ENSOCUG00000001515	1:19132433-19133670	1.71046	3.40168	0.991866	0.606203	0.258	0.999836	no	protein_coding	CCL19	C-C motif chemokine ligand 19 [Source:NCBI gene;Acc:100348362]
ENSOCUG00000001517	13:114634647-114684407	27.0742	26.8021	-0.0145733	-0.022467	0.95595	0.999836	no	protein_coding	BTF3L4	basic transcription factor 3 like 4 [Source:NCBI gene;Acc:100357495]
ENSOCUG00000001519	19:16217587-16429076	9.27003	11.2362	0.277504	0.0799201	0.83705	0.999836	no	protein_coding	RTN4RL1	reticulon 4 receptor like 1 [Source:NCBI gene;Acc:100341205]
ENSOCUG00000001522	GL018907:456067-484448	243.297	275.06	0.177026	0.36169	0.3676	0.999836	no	protein_coding	-
ENSOCUG00000001523	12:74226749-74291970	0.549373	0.244449	-1.16825	-0.738252	0.23465	0.999836	no	protein_coding	-	cilia and flagella associated protein 206 [Source:NCBI gene;Acc:100337988]
ENSOCUG00000001524	9:64424697-64486186	6.82221	6.0601	-0.170898	-0.299381	0.448	0.999836	no	protein_coding	CABLES1	Cdk5 and Abl enzyme substrate 1 [Source:HGNC Symbol;Acc:HGNC:25097]
ENSOCUG00000001525	11:81327342-81634734	1.02633	1.10285	0.103747	0.162433	0.6716	0.999836	no	protein_coding	ADAMTS6	ADAM metallopeptidase with thrombospondin type 1 motif 6 [Source:NCBI gene;Acc:100355552]
ENSOCUG00000001526	13:54721148-54737335	249.456	263.981	0.0816483	0.133563	0.74065	0.999836	no	protein_coding	SYPL2	synaptophysin like 2 [Source:NCBI gene;Acc:100008596]
ENSOCUG00000001530	GL019536:4440-43156	27.2691	26.1909	-0.0582019	-0.137265	0.73485	0.999836	no	protein_coding	RANBP3	RAN binding protein 3 [Source:HGNC Symbol;Acc:HGNC:9850]
ENSOCUG00000001532	1:173209643-173222766	38.642	36.1482	-0.0962464	-0.194668	0.6305	0.999836	no	protein_coding	LMO2	LIM domain only 2 [Source:NCBI gene;Acc:100349057]
ENSOCUG00000001535	AAGW02082131:20-16797	6.53102	5.97195	-0.129106	-0.262573	0.5179	0.999836	no	protein_coding	CEP104	centrosomal protein 104 [Source:HGNC Symbol;Acc:HGNC:24866]
ENSOCUG00000001536	6:18528008-18531182	6.57903	8.59269	0.385234	0.597704	0.14185	0.999836	no	protein_coding	-	cytosolic phenol sulfotransferase SULT1A1 [Source:NCBI gene;Acc:100009483]
ENSOCUG00000001537	GL019249:56537-102755	7.36313	8.03831	0.126572	0.235745	0.56715	0.999836	no	protein_coding	TRAF3IP1	TRAF3 interacting protein 1 [Source:HGNC Symbol;Acc:HGNC:17861]
ENSOCUG00000001539	18:26856738-26916862	0.354754	0.415912	0.229461	0.157611	0.70695	0.999836	no	protein_coding	PHYHIPL	phytanoyl-CoA 2-hydroxylase interacting protein like [Source:NCBI gene;Acc:100354717]
ENSOCUG00000001540	18:58114242-58128665	2.27847	1.93969	-0.232242	-0.342458	0.39715	0.999836	no	protein_coding	DUSP5	dual specificity phosphatase 5 [Source:NCBI gene;Acc:100343162]
ENSOCUG00000001541	GL018864:138727-147389	2.36126	1.90103	-0.312774	-0.208134	0.6198	0.999836	no	protein_coding	BRI3BP	BRI3 binding protein [Source:HGNC Symbol;Acc:HGNC:14251]
ENSOCUG00000001542	3:105172431-105208358	2.19152	1.90556	-0.201717	-0.362074	0.3681	0.999836	no	protein_coding	RIPK2	receptor interacting serine/threonine kinase 2 [Source:NCBI gene;Acc:100351901]
ENSOCUG00000001544	AAGW02083467:1-1628	0.778435	1.31402	0.755343	0.462321	0.2985	0.999836	no	protein_coding	-
ENSOCUG00000001545	4:34012661-34022123	1.91581	2.06419	0.107615	0.201092	0.62515	0.999836	no	protein_coding	BCDIN3D	BCDIN3 domain containing RNA methyltransferase [Source:NCBI gene;Acc:100338477]
ENSOCUG00000001546	5:8890682-9002908	1.27396	0.906307	-0.491243	-0.545118	0.1543	0.999836	no	protein_coding	TOX3	TOX high mobility group box family member 3 [Source:HGNC Symbol;Acc:HGNC:11972]
ENSOCUG00000001548	1:69537918-69647427	0.375509	0.330036	-0.186224	-0.210417	0.5989	0.999836	no	protein_coding	RASEF	RAS and EF-hand domain containing [Source:NCBI gene;Acc:100350055]
ENSOCUG00000001551	GL018704:2161601-2186899	94.9626	98.0544	0.0462233	0.0894204	0.82285	0.999836	no	protein_coding	MAP7D1	MAP7 domain containing 1 [Source:NCBI gene;Acc:100355828]
ENSOCUG00000001552	7:156087705-156166639	3.12775	3.08096	-0.0217478	-0.0353829	0.93175	0.999836	no	protein_coding	BARD1	BRCA1 associated RING domain 1 [Source:NCBI gene;Acc:100340914]
ENSOCUG00000001553	18:37157992-37198652	12.3052	12.5811	0.0319914	0.0732467	0.8526	0.999836	no	protein_coding	LIPA	lipase A, lysosomal acid type [Source:NCBI gene;Acc:100338588]
ENSOCUG00000001554	19:47879277-48316772	2.66814	2.34275	-0.187631	-0.378033	0.35185	0.999836	no	protein_coding	TANC2	tetratricopeptide repeat, ankyrin repeat and coiled-coil containing 2 [Source:HGNC Symbol;Acc:HGNC:30212]
ENSOCUG00000001555	19:48353015-48371240	43.4131	44.6029	0.0390076	0.0890774	0.82435	0.999836	no	protein_coding	ACE	angiotensin I converting enzyme [Source:NCBI gene;Acc:100009274]
ENSOCUG00000001560	12:32467918-32685419	30.1275	29.7805	-0.016711	-0.0091023	0.9815	0.999836	no	protein_coding	PPP2R5D	protein phosphatase 2 regulatory subunit B'delta [Source:NCBI gene;Acc:100009533]
ENSOCUG00000001561	6:5381482-5386838	0.881352	0.70035	-0.331641	-0.191586	0.6196	0.999836	no	protein_coding	TNFRSF17	TNF receptor superfamily member 17 [Source:NCBI gene;Acc:100340653]
ENSOCUG00000001565	12:32467918-32685419	47.2008	43.3395	-0.12313	-0.0360681	0.92525	0.999836	no	protein_coding	MEA1	male-enhanced antigen 1 [Source:NCBI gene;Acc:100353684]
ENSOCUG00000001568	12:32467918-32685419	118.968	121.723	0.0330365	0.0343193	0.93275	0.999836	no	protein_coding	KLHDC3	kelch domain containing 3 [Source:HGNC Symbol;Acc:HGNC:20704]
ENSOCUG00000001571	2:8175848-8203202	58.0351	58.951	0.0225918	0.0534021	0.8983	0.999836	no	protein_coding	LAP3	leucine aminopeptidase 3 [Source:NCBI gene;Acc:100346688]
ENSOCUG00000001573	GL018718:1534012-2520890	0.281784	0.242767	-0.215016	-0.188938	0.6287	0.999836	no	protein_coding	PTPRT	protein tyrosine phosphatase, receptor type T [Source:HGNC Symbol;Acc:HGNC:9682]
ENSOCUG00000001574	GL018699:1761424-1979409	31.4377	33.9214	0.109702	0.260462	0.5212	0.999836	no	protein_coding	MAPKAP1	mitogen-activated protein kinase associated protein 1 [Source:NCBI gene;Acc:100338092]
ENSOCUG00000001576	2:8206710-8213286	24.951	26.7884	0.102508	0.232637	0.5643	0.999836	no	protein_coding	MED28	mediator complex subunit 28 [Source:NCBI gene;Acc:100346948]
ENSOCUG00000001578	12:32467918-32685419	14.3152	12.197	-0.231025	-0.156672	0.69475	0.999836	no	protein_coding	CUL7	cullin 7 [Source:NCBI gene;Acc:100345084]
ENSOCUG00000001581	GL018989:134229-137022	2.4613	1.94305	-0.341095	-0.32939	0.4195	0.999836	no	protein_coding	NAT9	N-acetyltransferase 9 (putative) [Source:HGNC Symbol;Acc:HGNC:23133]
ENSOCUG00000001582	2:8217003-8335539	0.948154	0.821545	-0.206781	-0.271401	0.48965	0.999836	no	protein_coding	FAM184B	family with sequence similarity 184 member B [Source:NCBI gene;Acc:100347213]
ENSOCUG00000001583	GL018989:74152-133411	7.73912	7.30485	-0.0833136	-0.177078	0.6542	0.999836	no	protein_coding	TMEM104	transmembrane protein 104 [Source:NCBI gene;Acc:100356600]
ENSOCUG00000001584	3:79007205-79007619	0.370449	0.715258	0.94919	0.435325	0.303	0.999836	no	pseudogene	-
ENSOCUG00000001585	GL019257:9693-23581	19.9311	19.5923	-0.0247326	-0.0524743	0.89665	0.999836	no	protein_coding	RAE1	ribonucleic acid export 1 [Source:HGNC Symbol;Acc:HGNC:9828]
ENSOCUG00000001586	12:32467918-32685419	21.7562	23.1877	0.0919318	0.0296073	0.9452	0.999836	no	protein_coding	MRPL2	mitochondrial ribosomal protein L2 [Source:NCBI gene;Acc:100346113]
ENSOCUG00000001587	GL018752:993053-1184648	0.620061	0.540322	-0.198591	-0.0531986	0.87825	0.999836	no	protein_coding	ITGAM	integrin subunit alpha M [Source:HGNC Symbol;Acc:HGNC:6149]
ENSOCUG00000001588	GL019013:230210-232643	10.2989	10.7276	0.0588341	0.127378	0.74955	0.999836	no	protein_coding	CHAMP1	chromosome alignment maintaining phosphoprotein 1 [Source:NCBI gene;Acc:100358579]
ENSOCUG00000001590	12:32467918-32685419	9.32424	8.67776	-0.103664	-0.0455816	0.89685	0.999836	no	protein_coding	KLC4	kinesin light chain 4 [Source:NCBI gene;Acc:100353930]
ENSOCUG00000001591	GL019165:85486-127530	10.2097	10.1014	-0.0153809	-0.0363976	0.93045	0.999836	no	protein_coding	ZNF516	zinc finger protein 516 [Source:NCBI gene;Acc:100345990]
ENSOCUG00000001592	GL019306:89408-97997	19.6909	20.3764	0.0493731	0.105082	0.79195	0.999836	no	protein_coding	-
ENSOCUG00000001594	19:52215850-52226486	1.14172	1.18326	0.0515586	0.0500778	0.9022	0.999836	no	protein_coding	SLC16A6	solute carrier family 16 member 6 [Source:NCBI gene;Acc:100353464]
ENSOCUG00000001595	2:149753465-149917629	24.0037	25.8089	0.104608	0.235485	0.56035	0.999836	no	protein_coding	CRIM1	cysteine rich transmembrane BMP regulator 1 [Source:NCBI gene;Acc:100339965]
ENSOCUG00000001596	16:77557690-77688251	7.47564	8.1141	0.118235	0.162727	0.69125	0.999836	no	protein_coding	B3GALT2	beta-1,3-galactosyltransferase 2 [Source:HGNC Symbol;Acc:HGNC:917]
ENSOCUG00000001597	2:45334386-45352776	0.44394	0.204656	-1.11716	-0.655692	0.12745	0.999836	no	protein_coding	ADAMDEC1	ADAM like decysin 1 [Source:NCBI gene;Acc:100344636]
ENSOCUG00000001598	11:22234593-22432863	110.613	99.859	-0.147562	-0.315256	0.4347	0.999836	no	protein_coding	PAM	peptidylglycine alpha-amidating monooxygenase [Source:NCBI gene;Acc:100352005]
ENSOCUG00000001599	4:21887022-21888972	4.11253	3.48726	-0.237933	-0.381232	0.34605	0.999836	no	protein_coding	FLRT3	fibronectin leucine rich transmembrane protein 3 [Source:NCBI gene;Acc:100359117]
ENSOCUG00000001601	12:123033662-123065683	5.78856	6.25596	0.112028	0.215764	0.5952	0.999836	no	protein_coding	SLC18B1	solute carrier family 18 member B1 [Source:NCBI gene;Acc:100356566]
ENSOCUG00000001603	GL018897:394937-397644	20.2093	21.0867	0.0613112	0.134248	0.73405	0.999836	no	protein_coding	LRRC14B	leucine rich repeat containing 14B [Source:HGNC Symbol;Acc:HGNC:37268]
ENSOCUG00000001604	16:36649468-36651633	3.11513	3.42695	0.137632	0.219042	0.5835	0.999836	no	protein_coding	-	exocyst complex component 8 [Source:NCBI gene;Acc:100352185]
ENSOCUG00000001605	GL018897:377284-391164	72.4117	71.0254	-0.027887	-0.0646011	0.86815	0.999836	no	protein_coding	CCDC127	coiled-coil domain containing 127 [Source:NCBI gene;Acc:100357025]
ENSOCUG00000001606	12:123074999-123078772	259.75	232.481	-0.160011	-0.32423	0.4266	0.999836	no	protein_coding	RPS12	ribosomal protein S12 [Source:NCBI gene;Acc:100345945]
ENSOCUG00000001610	11:22490124-22566737	1.9744	1.87092	-0.0776665	-0.127863	0.7489	0.999836	no	protein_coding	PPIP5K2	diphosphoinositol pentakisphosphate kinase 2 [Source:NCBI gene;Acc:100353531]
ENSOCUG00000001613	X:42851309-42854657	3.30263	3.12779	-0.0784716	-0.140893	0.7234	0.999836	no	pseudogene	-
ENSOCUG00000001616	1:62290511-62721376	3.41539	3.09091	-0.144018	-0.297104	0.46355	0.999836	no	protein_coding	PCSK5	proprotein convertase subtilisin/kexin type 5 [Source:NCBI gene;Acc:100338956]
ENSOCUG00000001618	7:34089956-34164200	1.47316	1.58999	0.110102	0.194147	0.62145	0.999836	no	protein_coding	HGF	hepatocyte growth factor [Source:NCBI gene;Acc:100316908]
ENSOCUG00000001620	7:16235652-16648670	33.4081	33.6273	0.0094355	0.0211416	0.9587	0.999836	no	protein_coding	SND1	staphylococcal nuclease and tudor domain containing 1 [Source:NCBI gene;Acc:100340569]
ENSOCUG00000001622	1:62749020-62763820	7.5361	7.86068	0.0608363	0.126194	0.7529	0.999836	no	protein_coding	-	riboflavin kinase [Source:NCBI gene;Acc:100339200]
ENSOCUG00000001623	7:107471516-107472497	6.49428	8.59955	0.405091	0.61055	0.1136	0.999836	no	protein_coding	B3GALT1	beta-1,3-galactosyltransferase 1 [Source:NCBI gene;Acc:100338140]
ENSOCUG00000001627	9:12745130-12860770	0.275532	0.192213	-0.51951	-0.498973	0.20865	0.999836	no	protein_coding	SLC6A11	solute carrier family 6 member 11 [Source:NCBI gene;Acc:100348900]
ENSOCUG00000001628	GL018759:24425-136366	8.05158	9.02601	0.164816	0.358787	0.38375	0.999836	no	protein_coding	-	chromodomain helicase DNA binding protein 2 [Source:HGNC Symbol;Acc:HGNC:1917]
ENSOCUG00000001629	1:121903884-121920964	17.1101	17.6749	0.0468539	0.11048	0.7834	0.999836	no	protein_coding	CWC15	CWC15 spliceosome associated protein homolog [Source:NCBI gene;Acc:100355678]
ENSOCUG00000001633	18:46494397-46518071	7.23543	6.15811	-0.232592	-0.485068	0.2208	0.999836	no	protein_coding	HPS1	HPS1, biogenesis of lysosomal organelles complex 3 subunit 1 [Source:NCBI gene;Acc:100358977]
ENSOCUG00000001636	19:36526227-36567218	5.47849	5.50116	0.00595757	0.0106656	0.9782	0.999836	no	protein_coding	-	UTP18, small subunit processome component [Source:NCBI gene;Acc:100339092]
ENSOCUG00000001638	18:46528072-46908655	1.28127	1.31588	0.0384593	0.0366896	0.92975	0.999836	no	protein_coding	HPSE2	heparanase 2 (inactive) [Source:NCBI gene;Acc:100359235]
ENSOCUG00000001645	9:7633584-7650746	379.478	381.064	0.00601531	0.0141558	0.9704	0.999836	no	protein_coding	RAB7A	RAB7A, member RAS oncogene family [Source:NCBI gene;Acc:100008682]
ENSOCUG00000001646	GL018831:253468-258987	198.249	181.104	-0.130499	-0.297085	0.46805	0.999836	no	protein_coding	ZNHIT1	zinc finger HIT-type containing 1 [Source:NCBI gene;Acc:100357446]
ENSOCUG00000001651	11:16652620-16758335	11.0065	13.2185	0.264202	0.595507	0.1387	0.999836	no	protein_coding	LNPEP	leucyl and cystinyl aminopeptidase [Source:NCBI gene;Acc:100353022]
ENSOCUG00000001652	17:13281659-13307082	1.73918	1.51152	-0.202412	-0.220305	0.5856	0.999836	no	protein_coding	CCNB2	cyclin B2 [Source:NCBI gene;Acc:100357416]
ENSOCUG00000001655	11:16808365-16860904	2.3311	2.10079	-0.150074	-0.214209	0.58965	0.999836	no	protein_coding	-	limb and CNS expressed 1 [Source:NCBI gene;Acc:100346199]
ENSOCUG00000001656	11:16872324-16898951	16.7613	17.6079	0.0710923	0.160211	0.69235	0.999836	no	protein_coding	RIOK2	RIO kinase 2 [Source:NCBI gene;Acc:100347237]
ENSOCUG00000001657	GL018724:1285355-1343487	0.659224	0.702497	0.0917241	0.0750564	0.84545	0.999836	no	protein_coding	CREM	cAMP responsive element modulator [Source:HGNC Symbol;Acc:HGNC:2352]
ENSOCUG00000001660	GL018717:3455341-3484619	1.01404	0.846285	-0.260906	-0.293113	0.4642	0.999836	no	protein_coding	VWCE	von Willebrand factor C and EGF domains [Source:NCBI gene;Acc:100344438]
ENSOCUG00000001661	7:2872599-3027194	62.8691	55.1763	-0.188302	-0.400577	0.3247	0.999836	no	protein_coding	PDIA4	protein disulfide isomerase family A member 4 [Source:NCBI gene;Acc:100354026]
ENSOCUG00000001665	4:47295511-47327479	0.970119	0.859661	-0.174394	-0.208618	0.61225	0.999836	no	protein_coding	MDM1	Mdm1 nuclear protein [Source:NCBI gene;Acc:100339635]
ENSOCUG00000001667	GL018717:3417358-3451140	93.7481	92.0811	-0.0258847	-0.05581	0.88455	0.999836	no	protein_coding	DDB1	damage specific DNA binding protein 1 [Source:HGNC Symbol;Acc:HGNC:2717]
ENSOCUG00000001669	7:2872599-3027194	2.78304	2.43434	-0.193133	-0.0710618	0.9173	0.999836	no	protein_coding	ZNF425	zinc finger protein 425 [Source:NCBI gene;Acc:100353522]
ENSOCUG00000001670	1:185177686-185446373	10.7723	9.54403	-0.17466	-0.0821845	0.90785	0.999836	no	protein_coding	PEX16	peroxisomal biogenesis factor 16 [Source:NCBI gene;Acc:100348800]
ENSOCUG00000001671	1:185177686-185446373	5.02166	3.58206	-0.487374	-0.242121	0.67125	0.999836	no	protein_coding	LARGE2	LARGE xylosyl- and glucuronyltransferase 2 [Source:NCBI gene;Acc:100349053]
ENSOCUG00000001672	GL018720:350670-351708	3.08266	3.72818	0.274297	0.324043	0.41915	0.999836	no	protein_coding	-	growth hormone inducible transmembrane protein [Source:NCBI gene;Acc:100356749]
ENSOCUG00000001673	GL018717:3404760-3412885	4.94857	3.92709	-0.33355	-0.539327	0.1795	0.999836	no	protein_coding	TKFC	triokinase and FMN cyclase [Source:HGNC Symbol;Acc:HGNC:24552]
ENSOCUG00000001674	X:55766966-55897425	1.37252	1.16668	-0.234418	-0.275117	0.4908	0.999836	no	protein_coding	-	nucleoporin 62 C-terminal like [Source:NCBI gene;Acc:100357169]
ENSOCUG00000001675	1:185177686-185446373	11.9859	11.6019	-0.046981	-0.0356853	0.927	0.999836	no	protein_coding	PHF21A	PHD finger protein 21A [Source:NCBI gene;Acc:100345216]
ENSOCUG00000001676	7:3127738-3202817	2.15999	1.9434	-0.152443	-0.216566	0.59105	0.999836	no	protein_coding	EZH2	enhancer of zeste 2 polycomb repressive complex 2 subunit [Source:NCBI gene;Acc:100345157]
ENSOCUG00000001677	GL018717:3396848-3399932	14.7563	13.7778	-0.0989814	-0.161005	0.68895	0.999836	no	protein_coding	CYB561A3	cytochrome b561 family member A3 [Source:HGNC Symbol;Acc:HGNC:23014]
ENSOCUG00000001678	17:43282547-43319027	35.2827	35.7112	0.0174151	0.0410492	0.91725	0.999836	no	protein_coding	ACIN1	apoptotic chromatin condensation inducer 1 [Source:NCBI gene;Acc:100338262]
ENSOCUG00000001680	GL018726:241740-285994	0.330921	0.34072	0.0421006	0.0129534	0.97455	0.999836	no	protein_coding	MMP21	matrix metallopeptidase 21 [Source:NCBI gene;Acc:100341897]
ENSOCUG00000001681	GL018717:3384320-3390920	5.01877	4.5882	-0.129407	-0.142943	0.7276	0.999836	no	protein_coding	TMEM138	transmembrane protein 138 [Source:NCBI gene;Acc:100343934]
ENSOCUG00000001682	GL018717:3357012-3361905	5.9199	6.03991	0.0289541	0.0255077	0.94995	0.999836	no	protein_coding	TMEM216	transmembrane protein 216 [Source:HGNC Symbol;Acc:HGNC:25018]
ENSOCUG00000001683	GL018717:3303919-3326456	131.276	135.571	0.0464483	0.109784	0.7835	0.999836	no	protein_coding	-	succinate dehydrogenase complex assembly factor 2 [Source:NCBI gene;Acc:100353725]
ENSOCUG00000001684	17:43319298-43321498	34.5408	32.1105	-0.105257	-0.211724	0.594	0.999836	no	protein_coding	C14orf119	chromosome 17 open reading frame, human C14orf119 [Source:NCBI gene;Acc:100338515]
ENSOCUG00000001685	17:43347404-43407052	9.34143	9.39919	0.00889432	0.0198666	0.9613	0.999836	no	protein_coding	SLC7A8	solute carrier family 7 member 8 [Source:NCBI gene;Acc:100009408]
ENSOCUG00000001686	14:112236357-112516150	8.67192	9.94103	0.197043	0.418507	0.2962	0.999836	no	protein_coding	BBX	BBX, HMG-box containing [Source:NCBI gene;Acc:100354549]
ENSOCUG00000001687	3:61829178-62285284	3.72824	3.73203	0.00146415	0.0029696	0.9948	0.999836	no	protein_coding	SPIDR	scaffold protein involved in DNA repair [Source:NCBI gene;Acc:100348975]
ENSOCUG00000001688	7:92426785-92427115	0.604309	1.28214	1.0852	0.793519	0.1197	0.999836	no	protein_coding	RPRM	reprimo, TP53 dependent G2 arrest mediator homolog [Source:NCBI gene;Acc:100350564]
ENSOCUG00000001691	GL018717:253124-301887	21.9729	23.6935	0.108767	0.237831	0.55695	0.999836	no	protein_coding	ATL3	atlastin GTPase 3 [Source:HGNC Symbol;Acc:HGNC:24526]
ENSOCUG00000001692	17:69007918-69008446	87.3905	78.2496	-0.159394	-0.34091	0.3976	0.999836	no	protein_coding	ARF6	ADP ribosylation factor 6 [Source:NCBI gene;Acc:100345872]
ENSOCUG00000001693	3:62300678-62473421	2.27311	2.51668	0.146855	0.330092	0.4292	0.999836	no	protein_coding	PRKDC	protein kinase, DNA-activated, catalytic subunit [Source:HGNC Symbol;Acc:HGNC:9413]
ENSOCUG00000001696	8:51967134-52179989	40.6284	42.1963	0.0546264	0.0821134	0.8406	0.999836	no	protein_coding	DNAJC15	DnaJ heat shock protein family (Hsp40) member C15 [Source:NCBI gene;Acc:100340753]
ENSOCUG00000001697	12:117807474-118400457	7.65132	7.34923	-0.0581147	-0.134252	0.7351	0.999836	no	protein_coding	PTPRK	protein tyrosine phosphatase, receptor type K [Source:NCBI gene;Acc:100339990]
ENSOCUG00000001698	12:77383215-77460291	6.50728	7.32472	0.170718	0.335429	0.3948	0.999836	no	protein_coding	MAP3K7	mitogen-activated protein kinase kinase kinase 7 [Source:NCBI gene;Acc:100343571]
ENSOCUG00000001699	7:14487851-14551958	11.7568	12.146	0.0469875	0.111584	0.7817	0.999836	no	protein_coding	KLHDC10	kelch domain containing 10 [Source:NCBI gene;Acc:100356552]
ENSOCUG00000001701	GL019154:19908-22103	21.2964	22.8347	0.100617	0.206401	0.6103	0.999836	no	protein_coding	FOXF1	forkhead box F1 [Source:HGNC Symbol;Acc:HGNC:3809]
ENSOCUG00000001704	9:54612146-54613052	36.4832	44.8013	0.296309	0.621063	0.11835	0.999836	no	protein_coding	LRRC30	leucine rich repeat containing 30 [Source:NCBI gene;Acc:100339315]
ENSOCUG00000001710	3:62473469-62494806	3.46261	2.83308	-0.289491	-0.526736	0.18255	0.999836	no	protein_coding	MCM4	minichromosome maintenance complex component 4 [Source:NCBI gene;Acc:100349822]
ENSOCUG00000001711	X:36338326-36347646	3.97769	4.22718	0.0877651	0.177591	0.65875	0.999836	no	protein_coding	TRO	trophinin [Source:NCBI gene;Acc:100350354]
ENSOCUG00000001712	2:110801938-110811440	22.3715	24.4276	0.126851	0.258405	0.5144	0.999836	no	protein_coding	MRPL19	mitochondrial ribosomal protein L19 [Source:NCBI gene;Acc:100356532]
ENSOCUG00000001715	2:110756929-110792281	0.433202	0.431801	-0.00467567	-0.00403058	0.99345	0.999836	no	protein_coding	GCFC2	GC-rich sequence DNA-binding factor 2 [Source:HGNC Symbol;Acc:HGNC:1317]
ENSOCUG00000001716	X:36349581-36411443	16.2484	20.6042	0.342639	0.773381	0.05855	0.999836	no	protein_coding	PFKFB1	6-phosphofructo-2-kinase/fructose-2,6-biphosphatase 1 [Source:NCBI gene;Acc:100345023]
ENSOCUG00000001717	19:38917125-39223168	0.853065	0.663335	-0.362918	-0.269094	0.50635	0.999836	no	protein_coding	SKAP1	src kinase associated phosphoprotein 1 [Source:NCBI gene;Acc:100352099]
ENSOCUG00000001718	GL018728:725033-783572	33.2726	35.5132	0.0940203	0.222534	0.57975	0.999836	no	protein_coding	UBQLN1	ubiquilin 1 [Source:HGNC Symbol;Acc:HGNC:12508]
ENSOCUG00000001723	3:92472169-92675858	1.81803	1.72423	-0.0764302	-0.15909	0.69405	0.999836	no	protein_coding	ZFHX4	zinc finger homeobox 4 [Source:NCBI gene;Acc:100342782]
ENSOCUG00000001724	GL018933:374536-377059	29.7101	26.3734	-0.171872	-0.282645	0.4717	0.999836	no	protein_coding	PRRX2	paired related homeobox 2 [Source:HGNC Symbol;Acc:HGNC:21338]
ENSOCUG00000001725	3:31893469-31915132	51.8605	49.2527	-0.0744325	-0.160571	0.6877	0.999836	no	protein_coding	PDGFRB	platelet derived growth factor receptor beta [Source:NCBI gene;Acc:100342872]
ENSOCUG00000001726	1:140610730-140630731	12.7266	12.7476	0.00237333	0.0053574	0.9896	0.999836	no	protein_coding	WNT11	Wnt family member 11 [Source:NCBI gene;Acc:100009030]
ENSOCUG00000001727	GL019369:20-37567	1.15551	0.947991	-0.285586	-0.313919	0.437	0.999836	no	protein_coding	SLC19A1	solute carrier family 19 member 1 [Source:HGNC Symbol;Acc:HGNC:10937]
ENSOCUG00000001729	GL019142:141468-143778	29.3774	27.7881	-0.0802396	-0.189638	0.6367	0.999836	no	protein_coding	LRRC8A	leucine rich repeat containing 8 VRAC subunit A [Source:HGNC Symbol;Acc:HGNC:19027]
ENSOCUG00000001730	1:85675504-85716289	25.3774	29.6147	0.222768	0.527489	0.1907	0.999836	no	protein_coding	SNX19	sorting nexin 19 [Source:NCBI gene;Acc:100356007]
ENSOCUG00000001732	15:16941316-16968404	7.30403	8.50648	0.219869	0.383709	0.349	0.999836	no	protein_coding	TMEM184C	transmembrane protein 184C [Source:HGNC Symbol;Acc:HGNC:25587]
ENSOCUG00000001734	4:87399741-87887435	68.6716	72.534	0.078944	0.174507	0.66225	0.999836	no	protein_coding	LARGE1	LARGE xylosyl- and glucuronyltransferase 1 [Source:NCBI gene;Acc:100346008]
ENSOCUG00000001735	GL019024:93617-97740	1530.65	1541.33	0.0100317	0.0183387	0.9662	0.999836	no	protein_coding	COX4I1	Oryctolagus cuniculus cytochrome c oxidase subunit IV isoform 1 (COX4I1), transcript variant 1, mRNA. [Source:RefSeq mRNA;Acc:NM_001361489]
ENSOCUG00000001736	13:12370886-12559460	22.9997	21.6651	-0.0862431	-0.0499318	0.90315	0.999836	no	protein_coding	TMUB1	transmembrane and ubiquitin like domain containing 1 [Source:NCBI gene;Acc:100343728]
ENSOCUG00000001738	5:9925311-10444050	0.748006	0.662958	-0.174133	-0.143085	0.72715	0.999836	no	protein_coding	RPGRIP1L	RPGRIP1 like [Source:NCBI gene;Acc:100354520]
ENSOCUG00000001739	14:130983050-131295704	0.725148	0.73052	0.010648	0.00883753	0.97825	0.999836	no	protein_coding	CADM2	cell adhesion molecule 2 [Source:NCBI gene;Acc:100340168]
ENSOCUG00000001741	5:9925311-10444050	25.0152	26.213	0.0674773	0.141011	0.7354	0.999836	no	protein_coding	FTO	FTO, alpha-ketoglutarate dependent dioxygenase [Source:NCBI gene;Acc:100301537]
ENSOCUG00000001742	12:76665779-76696205	2.5378	2.82478	0.154561	0.309671	0.43575	0.999836	no	protein_coding	CASP8AP2	caspase 8 associated protein 2 [Source:NCBI gene;Acc:100342805]
ENSOCUG00000001748	8:10605855-10837499	2.66817	3.44787	0.369855	0.61393	0.1129	0.999836	no	protein_coding	TMTC1	transmembrane and tetratricopeptide repeat containing 1 [Source:NCBI gene;Acc:100353093]
ENSOCUG00000001750	4:33840155-33856492	5.90546	5.76274	-0.0352941	-0.0714839	0.8589	0.999836	no	protein_coding	PRPF40B	pre-mRNA processing factor 40 homolog B [Source:HGNC Symbol;Acc:HGNC:25031]
ENSOCUG00000001751	7:89286213-89306890	10.9862	10.714	-0.0361842	-0.0837677	0.83605	0.999836	no	protein_coding	RND3	Rho family GTPase 3 [Source:NCBI gene;Acc:100338644]
ENSOCUG00000001752	X:107901325-108357186	30.656	28.118	-0.124677	-0.270538	0.5012	0.999836	no	protein_coding	GPC3	glypican 3 [Source:NCBI gene;Acc:100351858]
ENSOCUG00000001753	11:1028331-1069714	15.5618	18.139	0.221092	0.520416	0.20065	0.999836	no	protein_coding	-
ENSOCUG00000001754	4:33858615-33945965	5.46525	5.05765	-0.111822	-0.229455	0.5742	0.999836	no	protein_coding	FMNL3	formin like 3 [Source:HGNC Symbol;Acc:HGNC:23698]
ENSOCUG00000001758	9:49248677-49361966	5.33625	5.65939	0.0848221	0.175622	0.6606	0.999836	no	protein_coding	PTPN2	protein tyrosine phosphatase, non-receptor type 2 [Source:NCBI gene;Acc:100338151]
ENSOCUG00000001759	7:113037948-113049844	0.739687	0.887218	0.262373	0.291063	0.4775	0.999836	no	protein_coding	CDCA7	cell division cycle associated 7 [Source:NCBI gene;Acc:100348824]
ENSOCUG00000001764	18:68415602-68415938	3.46853	5.97701	0.785098	0.577724	0.14895	0.999836	no	protein_coding	-
ENSOCUG00000001765	15:42513831-42626632	3.0133	2.29746	-0.391304	-0.597787	0.1463	0.999836	no	protein_coding	DKK2	dickkopf WNT signaling pathway inhibitor 2 [Source:NCBI gene;Acc:100340336]
ENSOCUG00000001767	GL018788:928934-931608	53.2599	45.476	-0.227942	-0.383144	0.34085	0.999836	no	protein_coding	-
ENSOCUG00000001768	GL018788:890583-913769	158.416	176.512	0.156049	0.317154	0.4245	0.999836	no	protein_coding	NIPSNAP2	nipsnap homolog 2 [Source:HGNC Symbol;Acc:HGNC:4179]
ENSOCUG00000001772	2:97393530-97455658	12.4951	11.8847	-0.072256	-0.148025	0.71865	0.999836	no	protein_coding	SLC20A1	solute carrier family 20 member 1 [Source:NCBI gene;Acc:100358070]
ENSOCUG00000001776	15:92078909-92102717	9.57892	10.4912	0.131247	0.292712	0.47325	0.999836	no	protein_coding	REST	RE1 silencing transcription factor [Source:NCBI gene;Acc:100341801]
ENSOCUG00000001777	19:17732837-17783805	14.1348	15.5984	0.142142	0.23369	0.5679	0.999836	no	protein_coding	GOSR1	golgi SNAP receptor complex member 1 [Source:NCBI gene;Acc:100339588]
ENSOCUG00000001779	X:104247984-104288040	9.44415	9.07285	-0.0578652	-0.117099	0.7732	0.999836	no	protein_coding	ZDHHC9	zinc finger DHHC-type containing 9 [Source:NCBI gene;Acc:100339342]
ENSOCUG00000001781	3:83824205-84146583	4.58855	5.47883	0.255828	0.524992	0.20325	0.999836	no	protein_coding	PREX2	phosphatidylinositol-3,4,5-trisphosphate dependent Rac exchange factor 2 [Source:NCBI gene;Acc:100346695]
ENSOCUG00000001782	GL018765:973213-991761	52.4986	56.9179	0.116605	0.27144	0.50725	0.999836	no	protein_coding	BCL7B	BCL7B, BAF complex component [Source:HGNC Symbol;Acc:HGNC:1005]
ENSOCUG00000001783	GL018765:960115-966928	5.71266	5.91699	0.0507024	0.0955186	0.81475	0.999836	no	protein_coding	TBL2	transducin beta like 2 [Source:NCBI gene;Acc:100342247]
ENSOCUG00000001784	7:122842226-122869261	11.6932	12.1102	0.0505538	0.120029	0.76985	0.999836	no	protein_coding	-
ENSOCUG00000001785	14:126608510-126792243	2.62807	2.04726	-0.360308	-0.151425	0.7447	0.999836	no	protein_coding	STX19	syntaxin 19 [Source:NCBI gene;Acc:100343991]
ENSOCUG00000001786	17:33658615-33695538	11.9932	11.9684	-0.00298169	-0.00579481	0.989	0.999836	no	protein_coding	FAM98B	family with sequence similarity 98 member B [Source:NCBI gene;Acc:100338082]
ENSOCUG00000001787	GL018914:25162-100151	15.2976	15.5653	0.0250277	0.0599075	0.8828	0.999836	no	protein_coding	SMARCA4	SWI/SNF related, matrix associated, actin dependent regulator of chromatin, subfamily a, member 4 [Source:HGNC Symbol;Acc:HGNC:11100]
ENSOCUG00000001788	17:33577342-33651690	0.741418	0.532412	-0.477743	-0.462868	0.2533	0.999836	no	protein_coding	RASGRP1	RAS guanyl releasing protein 1 [Source:NCBI gene;Acc:100359319]
ENSOCUG00000001789	1:141815992-141862334	9.4041	8.45065	-0.154227	-0.306381	0.4421	0.999836	no	protein_coding	RNF169	ring finger protein 169 [Source:NCBI gene;Acc:100356853]
ENSOCUG00000001790	GL018871:534668-565645	32.0097	28.5792	-0.163544	-0.38091	0.34965	0.999836	no	protein_coding	WIPI2	WD repeat domain, phosphoinositide interacting 2 [Source:NCBI gene;Acc:100352881]
ENSOCUG00000001791	X:6049547-6049921	2.54566	2.93267	0.204174	0.140812	0.7325	0.999836	no	pseudogene	-
ENSOCUG00000001798	14:90982056-91139054	5.64977	5.61095	-0.00994628	-0.0225727	0.954	0.999836	no	protein_coding	ACAP2	ArfGAP with coiled-coil, ankyrin repeat and PH domains 2 [Source:NCBI gene;Acc:100008949]
ENSOCUG00000001799	12:121010850-121141844	40.9068	38.4756	-0.0883945	-0.205323	0.6051	0.999836	no	protein_coding	EPB41L2	erythrocyte membrane protein band 4.1 like 2 [Source:NCBI gene;Acc:100342385]
ENSOCUG00000001801	7:30704958-31014798	3.71937	4.22472	0.183795	0.403393	0.3145	0.999836	no	protein_coding	FOXP2	forkhead box P2 [Source:NCBI gene;Acc:100144325]
ENSOCUG00000001802	19:39312738-39320195	7.73935	6.80147	-0.186367	-0.22105	0.5855	0.999836	no	protein_coding	COPZ2	coatomer protein complex subunit zeta 2 [Source:NCBI gene;Acc:100348777]
ENSOCUG00000001803	13:72069748-72208822	1.47891	1.6638	0.169951	0.149196	0.71845	0.999836	no	protein_coding	-
ENSOCUG00000001804	13:72069748-72208822	3.17116	3.16144	-0.00443117	-0.00797311	0.98315	0.999836	no	protein_coding	RPAP2	RNA polymerase II associated protein 2 [Source:NCBI gene;Acc:100354958]
ENSOCUG00000001806	15:79020512-79088016	6.04089	6.68878	0.146981	0.207062	0.5929	0.999836	no	protein_coding	MOB1B	MOB kinase activator 1B [Source:NCBI gene;Acc:100348844]
ENSOCUG00000001807	13:71751621-71988285	4.04863	4.45969	0.139507	0.308476	0.44005	0.999836	no	protein_coding	EVI5	ecotropic viral integration site 5 [Source:NCBI gene;Acc:100340590]
ENSOCUG00000001808	3:11738383-11832366	22.1397	24.3305	0.136133	0.294979	0.4681	0.999836	no	protein_coding	SLC12A2	solute carrier family 12 member 2 [Source:NCBI gene;Acc:100328591]
ENSOCUG00000001810	GL018723:148769-188116	10.3579	9.79772	-0.0802085	-0.179228	0.66175	0.999836	no	protein_coding	TPST2	tyrosylprotein sulfotransferase 2 [Source:HGNC Symbol;Acc:HGNC:12021]
ENSOCUG00000001812	2:118744782-118759738	1.63049	1.64612	0.0137571	0.0209658	0.95655	0.999836	no	protein_coding	ETAA1	ETAA1, ATR kinase activator [Source:HGNC Symbol;Acc:HGNC:24648]
ENSOCUG00000001813	12:121799078-121865303	5.12435	3.02397	-0.760926	-0.454399	0.3773	0.999836	no	protein_coding	ARG1	arginase 1 [Source:NCBI gene;Acc:100008814]
ENSOCUG00000001814	15:8231246-8285605	5.80515	6.51588	0.166628	0.353134	0.38715	0.999836	no	protein_coding	GUCY1B1	guanylate cyclase 1 soluble subunit beta 1 [Source:NCBI gene;Acc:100349851]
ENSOCUG00000001816	18:41687905-42089100	3.26394	3.79235	0.216478	0.405032	0.33035	0.999836	no	protein_coding	PLCE1	phospholipase C epsilon 1 [Source:NCBI gene;Acc:100344504]
ENSOCUG00000001817	12:121799078-121865303	5.55144	5.57192	0.00531212	0.0104214	0.97985	0.999836	no	protein_coding	MED23	mediator complex subunit 23 [Source:NCBI gene;Acc:100342894]
ENSOCUG00000001818	14:54920243-54984131	42.4795	49.5878	0.223218	0.515647	0.20485	0.999836	no	protein_coding	KPNA4	karyopherin subunit alpha 4 [Source:NCBI gene;Acc:100349259]
ENSOCUG00000001819	15:19566126-19677701	3.80187	4.18525	0.138602	0.202397	0.61095	0.999836	no	protein_coding	-	anaphase promoting complex subunit 10 [Source:NCBI gene;Acc:100342311]
ENSOCUG00000001820	13:128297446-128318216	37.1591	35.0348	-0.0849271	-0.150402	0.71605	0.999836	no	protein_coding	TMEM50A	transmembrane protein 50A [Source:NCBI gene;Acc:100342721]
ENSOCUG00000001821	15:19534138-19556743	21.5195	22.9759	0.0944814	0.220473	0.58435	0.999836	no	protein_coding	ABCE1	ATP binding cassette subfamily E member 1 [Source:NCBI gene;Acc:100342820]
ENSOCUG00000001823	13:128261062-128296931	1.01488	0.969376	-0.066175	-0.0663941	0.86645	0.999836	no	protein_coding	-	RH-like protein [Source:NCBI gene;Acc:100342463]
ENSOCUG00000001824	2:28215233-28217624	1.01922	0.937274	-0.120924	-0.130453	0.74995	0.999836	no	protein_coding	TLR1	Oryctolagus cuniculus toll like receptor 1 (TLR1), mRNA. [Source:RefSeq mRNA;Acc:NM_001329082]
ENSOCUG00000001825	7:127097339-127175277	1.77358	2.01517	0.184242	0.342299	0.3912	0.999836	no	protein_coding	FAM171B	family with sequence similarity 171 member B [Source:NCBI gene;Acc:100339725]
ENSOCUG00000001826	X:78240487-78347560	1.19516	1.12593	-0.0860895	-0.0945501	0.82645	0.999836	no	protein_coding	KLHL4	kelch like family member 4 [Source:HGNC Symbol;Acc:HGNC:6355]
ENSOCUG00000001827	13:128175980-128232658	12.1678	11.7954	-0.0448416	-0.104878	0.7895	0.999836	no	protein_coding	MACO1	macoilin 1 [Source:NCBI gene;Acc:100354622]
ENSOCUG00000001828	GL018898:92598-247077	12.9186	11.8338	-0.12653	-0.276966	0.4867	0.999836	no	protein_coding	CERK	ceramide kinase [Source:HGNC Symbol;Acc:HGNC:19256]
ENSOCUG00000001829	GL018760:1212374-1327342	8.31213	8.37933	0.011616	0.0275038	0.94645	0.999836	no	protein_coding	TRRAP	transformation/transcription domain associated protein [Source:HGNC Symbol;Acc:HGNC:12347]
ENSOCUG00000001830	9:109481770-109971299	1.7239	2.10281	0.286644	0.27276	0.4874	0.999836	no	protein_coding	DOK6	docking protein 6 [Source:NCBI gene;Acc:100340837]
ENSOCUG00000001832	GL018704:5250672-5270728	69.0703	70.3266	0.0260047	0.0584352	0.8835	0.999836	no	protein_coding	-	adenylate kinase 2 [Source:NCBI gene;Acc:100352295]
ENSOCUG00000001833	GL018711:2492188-2756963	53.9519	65.8644	0.287824	0.634096	0.12285	0.999836	no	protein_coding	CAP2	cyclase associated actin cytoskeleton regulatory protein 2 [Source:HGNC Symbol;Acc:HGNC:20039]
ENSOCUG00000001834	13:78433687-78482741	3.63891	3.76981	0.0509883	0.0860701	0.8271	0.999836	no	protein_coding	ODF2L	outer dense fiber of sperm tails 2 like [Source:NCBI gene;Acc:100354367]
ENSOCUG00000001836	GL019579:171-15297	0.427935	0.362977	-0.237513	-0.2995	0.46565	0.999836	no	protein_coding	ADGRL1	adhesion G protein-coupled receptor L1 [Source:HGNC Symbol;Acc:HGNC:20973]
ENSOCUG00000001837	13:136406556-136435472	42.6567	42.9965	0.0114464	0.0269576	0.94355	0.999836	no	protein_coding	SRSF4	serine and arginine rich splicing factor 4 [Source:HGNC Symbol;Acc:HGNC:10786]
ENSOCUG00000001838	GL018857:338818-358862	54.5539	48.0168	-0.184143	-0.261832	0.51085	0.999836	no	protein_coding	CHURC1	churchill domain containing 1 [Source:HGNC Symbol;Acc:HGNC:20099]
ENSOCUG00000001839	14:29826105-29947992	62.0241	76.2218	0.297374	0.653152	0.11125	0.999836	no	protein_coding	PPP2R3A	protein phosphatase 2 regulatory subunit B''alpha [Source:NCBI gene;Acc:100353545]
ENSOCUG00000001842	2:119603194-119742121	16.0429	13.8834	-0.208573	-0.484072	0.23275	0.999836	no	protein_coding	MEIS1	Meis homeobox 1 [Source:NCBI gene;Acc:100338305]
ENSOCUG00000001843	14:29953529-29990043	21.6818	23.9578	0.144006	0.328302	0.41185	0.999836	no	protein_coding	MSL2	MSL complex subunit 2 [Source:NCBI gene;Acc:100348585]
ENSOCUG00000001844	GL019883:3907-7479	5.22528	3.97178	-0.395725	-0.488824	0.2146	0.999836	no	protein_coding	-	pyrroline-5-carboxylate reductase 1 [Source:HGNC Symbol;Acc:HGNC:9721]
ENSOCUG00000001847	4:33946034-33962549	144.893	153.84	0.086437	0.190051	0.63195	0.999836	no	protein_coding	TMBIM6	transmembrane BAX inhibitor motif containing 6 [Source:NCBI gene;Acc:100337969]
ENSOCUG00000001849	X:7489491-7510947	194.032	190.798	-0.024254	-0.0385195	0.91865	0.999836	no	protein_coding	SMPX	small muscle protein X-linked [Source:NCBI gene;Acc:103351776]
ENSOCUG00000001851	4:33972703-33981891	14.6217	14.0633	-0.0561774	-0.132248	0.73825	0.999836	no	protein_coding	NCKAP5L	NCK associated protein 5 like [Source:HGNC Symbol;Acc:HGNC:29321]
ENSOCUG00000001853	14:97075981-97116413	1.54446	1.16665	-0.404726	-0.609964	0.1276	0.999836	no	protein_coding	SLC15A2	solute carrier family 15 member 2 [Source:NCBI gene;Acc:100009433]
ENSOCUG00000001855	GL018782:375734-390702	1.57242	1.83944	0.226281	0.202941	0.59765	0.999836	no	protein_coding	CD3E	CD3e molecule [Source:NCBI gene;Acc:100008616]
ENSOCUG00000001857	3:96174316-96209090	3.5819	4.2044	0.231175	0.403801	0.32455	0.999836	no	protein_coding	ZBTB10	zinc finger and BTB domain containing 10 [Source:NCBI gene;Acc:100346183]
ENSOCUG00000001859	5:32375779-32385351	30.2212	28.383	-0.0905312	-0.181569	0.6459	0.999836	no	protein_coding	NUDT7	nudix hydrolase 7 [Source:NCBI gene;Acc:100353089]
ENSOCUG00000001860	GL018808:608802-629374	0.35295	0.425389	0.269318	0.145989	0.73265	0.999836	no	protein_coding	TMEM72	transmembrane protein 72 [Source:NCBI gene;Acc:100348865]
ENSOCUG00000001861	14:35724623-35848404	4.67414	5.24379	0.165908	0.38744	0.33465	0.999836	no	protein_coding	XRN1	5'-3' exoribonuclease 1 [Source:NCBI gene;Acc:100351589]
ENSOCUG00000001863	5:32437182-32606472	0.587408	0.574209	-0.0327853	-0.0275822	0.9448	0.999836	no	protein_coding	VAT1L	vesicle amine transport 1 like [Source:NCBI gene;Acc:100353340]
ENSOCUG00000001866	5:32649013-32658505	50.5235	42.4844	-0.250021	-0.496327	0.2036	0.999836	no	protein_coding	CLEC3A	C-type lectin domain family 3 member A [Source:NCBI gene;Acc:100338893]
ENSOCUG00000001868	1:4234063-4306902	5.92599	6.34691	0.0989984	0.229026	0.57625	0.999836	no	protein_coding	ELP1	elongator complex protein 1 [Source:NCBI gene;Acc:100009360]
ENSOCUG00000001870	7:14118162-14124860	0.376156	0.296546	-0.343076	-0.347568	0.3739	0.999836	no	protein_coding	FAM180A	family with sequence similarity 180 member A [Source:NCBI gene;Acc:100343046]
ENSOCUG00000001873	GL018736:892612-961250	6.90641	7.57125	0.132597	0.274658	0.5076	0.999836	no	protein_coding	DGKD	diacylglycerol kinase delta [Source:HGNC Symbol;Acc:HGNC:2851]
ENSOCUG00000001874	14:35848476-35972882	1.39416	1.5182	0.122966	0.232215	0.56845	0.999836	no	protein_coding	ATR	ATR serine/threonine kinase [Source:NCBI gene;Acc:100359062]
ENSOCUG00000001875	7:23914796-24005772	8.88328	9.66416	0.121552	0.262019	0.51445	0.999836	no	protein_coding	TSPAN12	tetraspanin 12 [Source:NCBI gene;Acc:100355614]
ENSOCUG00000001876	GL018781:760830-770858	0.420104	0.132244	-1.66754	-0.838194	0.06285	0.999836	no	protein_coding	-	killer cell lectin-like receptor 2 [Source:NCBI gene;Acc:100350791]
ENSOCUG00000001877	GL018704:3153501-3160784	61.5583	67.7782	0.138869	0.332398	0.3998	0.999836	no	protein_coding	SFPQ	splicing factor proline and glutamine rich [Source:HGNC Symbol;Acc:HGNC:10774]
ENSOCUG00000001879	3:115776875-115895058	0.902676	0.709451	-0.347505	-0.503499	0.2076	0.999836	no	protein_coding	SPAG1	sperm associated antigen 1 [Source:HGNC Symbol;Acc:HGNC:11212]
ENSOCUG00000001880	13:113549239-113556839	18.9271	19.2034	0.0209064	0.0325617	0.9353	0.999836	no	protein_coding	MAGOH	mago homolog, exon junction complex subunit [Source:NCBI gene;Acc:100354873]
ENSOCUG00000001881	7:23798209-23826962	2.08474	2.11581	0.0213431	0.0359777	0.92585	0.999836	no	protein_coding	ING3	inhibitor of growth family member 3 [Source:NCBI gene;Acc:100354601]
ENSOCUG00000001882	1:4225958-4229556	13.5553	14.586	0.105721	0.154511	0.69345	0.999836	no	protein_coding	FAM206A	family with sequence similarity 206 member A [Source:NCBI gene;Acc:100350216]
ENSOCUG00000001884	GL018736:962124-1067673	6.71926	6.64765	-0.0154566	-0.0354203	0.9315	0.999836	no	protein_coding	USP40	ubiquitin specific peptidase 40 [Source:NCBI gene;Acc:100345891]
ENSOCUG00000001886	GL018962:111366-180846	26.2135	24.3354	-0.107253	-0.228865	0.57515	0.999836	no	protein_coding	KIAA0930	KIAA0930 [Source:HGNC Symbol;Acc:HGNC:1314]
ENSOCUG00000001887	1:4047606-4152166	4.89739	5.05803	0.0465629	0.104983	0.80405	0.999836	no	protein_coding	TMEM245	transmembrane protein 245 [Source:NCBI gene;Acc:100356253]
ENSOCUG00000001888	15:49913455-49914739	78.4885	83.3403	0.0865327	0.157294	0.7054	0.999836	no	protein_coding	-	H2A histone family member Z [Source:HGNC Symbol;Acc:HGNC:4741]
ENSOCUG00000001889	GL018781:653673-677894	1304.72	1464.94	0.1671	0.25045	0.5234	0.999836	no	protein_coding	YBX3	Y-box binding protein 3 [Source:HGNC Symbol;Acc:HGNC:2428]
ENSOCUG00000001890	GL019950:20-9687	1.19268	0.578453	-1.04394	-0.590893	0.15325	0.999836	no	protein_coding	MROH6	maestro heat like repeat family member 6 [Source:HGNC Symbol;Acc:HGNC:27814]
ENSOCUG00000001892	3:115904040-115941418	9.69712	10.0048	0.0450615	0.106519	0.79045	0.999836	no	protein_coding	RNF19A	ring finger protein 19A, RBR E3 ubiquitin protein ligase [Source:NCBI gene;Acc:100341415]
ENSOCUG00000001894	GL019252:18828-25637	8.69518	8.74868	0.00885034	0.0185905	0.96205	0.999836	no	protein_coding	-	LFNG O-fucosylpeptide 3-beta-N-acetylglucosaminyltransferase [Source:NCBI gene;Acc:100355921]
ENSOCUG00000001897	GL018866:24963-41873	9.00666	7.67451	-0.230917	-0.389802	0.34355	0.999836	no	protein_coding	-
ENSOCUG00000001902	14:95849420-95909802	4.90784	5.53801	0.17428	0.327103	0.40905	0.999836	no	protein_coding	SEC22A	SEC22 homolog A, vesicle trafficking protein [Source:NCBI gene;Acc:100353547]
ENSOCUG00000001903	19:20240782-20274241	6.02573	4.79687	-0.329044	-0.653271	0.1018	0.999836	no	protein_coding	NOS2	nitric oxide synthase 2 [Source:HGNC Symbol;Acc:HGNC:7873]
ENSOCUG00000001905	11:17027140-17027546	17.1449	20.8006	0.278848	0.344858	0.37905	0.999836	no	pseudogene	-
ENSOCUG00000001906	9:12523428-12524895	0.726935	0.67119	-0.115106	-0.0974886	0.8141	0.999836	no	protein_coding	HRH1	histamine receptor H1 [Source:NCBI gene;Acc:100348650]
ENSOCUG00000001907	16:47803083-47831652	7.1068	7.05835	-0.00986945	-0.0198743	0.96115	0.999836	no	protein_coding	TMEM63A	transmembrane protein 63A [Source:NCBI gene;Acc:100352435]
ENSOCUG00000001908	9:12295854-12492193	6.05402	5.36361	-0.174689	-0.332566	0.40675	0.999836	no	protein_coding	ATG7	autophagy related 7 [Source:NCBI gene;Acc:100342374]
ENSOCUG00000001910	15:87067429-87639115	1.39128	1.74299	0.325144	0.520412	0.2034	0.999836	no	protein_coding	ADGRL3	adhesion G protein-coupled receptor L3 [Source:HGNC Symbol;Acc:HGNC:20974]
ENSOCUG00000001911	9:12219932-12293977	38.2906	31.9355	-0.26183	-0.56127	0.16895	0.999836	no	protein_coding	VGLL4	vestigial like family member 4 [Source:NCBI gene;Acc:100348399]
ENSOCUG00000001913	5:29859073-29862129	6.35008	5.98074	-0.0864526	-0.144727	0.70635	0.999836	no	protein_coding	LDHD	lactate dehydrogenase D [Source:NCBI gene;Acc:100341422]
ENSOCUG00000001914	21:6011504-6025192	50.1698	54.2742	0.113448	0.264257	0.51685	0.999836	no	protein_coding	ORAI1	ORAI calcium release-activated calcium modulator 1 [Source:NCBI gene;Acc:100349347]
ENSOCUG00000001915	16:47865964-47869890	28.4003	25.8898	-0.133519	-0.309066	0.44335	0.999836	no	protein_coding	-	pyrroline-5-carboxylate reductase 2 [Source:NCBI gene;Acc:100345525]
ENSOCUG00000001918	21:5990745-6004820	1.33554	0.969865	-0.461562	-0.348995	0.38985	0.999836	no	protein_coding	MORN3	MORN repeat containing 3 [Source:NCBI gene;Acc:100349097]
ENSOCUG00000001919	16:47906860-47927323	19.6882	18.711	-0.073446	-0.160032	0.68775	0.999836	no	protein_coding	SDE2	SDE2 telomere maintenance homolog [Source:NCBI gene;Acc:100346302]
ENSOCUG00000001920	6:8395476-8405856	66.1077	71.691	0.116974	0.27145	0.4921	0.999836	no	protein_coding	GPRC5B	G protein-coupled receptor class C group 5 member B [Source:NCBI gene;Acc:100353261]
ENSOCUG00000001921	11:13852074-14224463	1.49066	1.49622	0.00537476	0.00863942	0.984	0.999836	no	protein_coding	-	KIAA0825 ortholog [Source:NCBI gene;Acc:100341868]
ENSOCUG00000001923	7:73685939-73689894	5.26431	5.56642	0.0805043	0.139988	0.72805	0.999836	no	protein_coding	CXCR4	C-X-C motif chemokine receptor 4 [Source:NCBI gene;Acc:100346189]
ENSOCUG00000001924	5:29894274-29898353	3.01786	3.14189	0.0581086	0.0733407	0.84605	0.999836	no	protein_coding	ZFP1	ZFP1 zinc finger protein [Source:NCBI gene;Acc:100350074]
ENSOCUG00000001925	1:170826679-171106461	4.23159	4.41191	0.0602047	0.110699	0.7825	0.999836	no	protein_coding	ELP4	elongator acetyltransferase complex subunit 4 [Source:NCBI gene;Acc:100358759]
ENSOCUG00000001931	9:16153624-16157647	3.9738	3.86016	-0.0418587	-0.0737732	0.8481	0.999836	no	protein_coding	CCDC51	coiled-coil domain containing 51 [Source:NCBI gene;Acc:100343212]
ENSOCUG00000001933	1:187290553-187417474	3.88184	3.24688	-0.257686	-0.483592	0.23815	0.999836	no	protein_coding	PTPRJ	protein tyrosine phosphatase, receptor type J [Source:HGNC Symbol;Acc:HGNC:9673]
ENSOCUG00000001937	13:36873033-36895416	20.6117	19.7119	-0.0643931	-0.151922	0.69955	0.999836	no	protein_coding	ARHGEF2	Rho/Rac guanine nucleotide exchange factor 2 [Source:NCBI gene;Acc:100346634]
ENSOCUG00000001938	14:163767704-163797668	13.4873	11.3968	-0.242975	-0.567467	0.15665	0.999836	no	protein_coding	LSS	lanosterol synthase [Source:NCBI gene;Acc:100359315]
ENSOCUG00000001940	9:15600543-15666061	10.8263	11.4837	0.0850427	0.168735	0.6763	0.999836	no	protein_coding	-	SWI/SNF related, matrix associated, actin dependent regulator of chromatin subfamily c member 1 [Source:NCBI gene;Acc:100353776]
ENSOCUG00000001941	13:13984817-14022525	1.00271	1.23273	0.297941	0.249396	0.53015	0.999836	no	protein_coding	XRCC2	X-ray repair cross complementing 2 [Source:NCBI gene;Acc:100342809]
ENSOCUG00000001943	16:57675677-57727421	10.5858	9.85778	-0.102797	-0.23552	0.56695	0.999836	no	protein_coding	-	potassium channel tetramerization domain containing 3 [Source:NCBI gene;Acc:100356217]
ENSOCUG00000001949	3:69273136-69285214	33.8879	37.6468	0.151759	0.34598	0.3926	0.999836	no	protein_coding	MRPL15	39S ribosomal protein L15, mitochondrial [Source:NCBI gene;Acc:100356693]
ENSOCUG00000001951	GL018714:1030121-1042300	9.09558	10.0109	0.138333	0.171239	0.65655	0.999836	no	protein_coding	ATP23	ATP23 metallopeptidase and ATP synthase assembly factor homolog [Source:HGNC Symbol;Acc:HGNC:29452]
ENSOCUG00000001952	8:30429901-30455112	9.47119	10.3172	0.123429	0.289229	0.46295	0.999836	no	protein_coding	TIGAR	TP53 induced glycolysis regulatory phosphatase [Source:NCBI gene;Acc:100342540]
ENSOCUG00000001953	1:70837757-70929763	5.8773	4.64062	-0.340838	-0.394518	0.3244	0.999836	no	protein_coding	-
ENSOCUG00000001954	GL018988:178958-227606	0.620037	0.588686	-0.0748552	-0.0899376	0.81975	0.999836	no	protein_coding	MPPED1	metallophosphoesterase domain containing 1 [Source:HGNC Symbol;Acc:HGNC:1306]
ENSOCUG00000001955	8:30521543-30537445	2.52433	2.21863	-0.18623	-0.350601	0.37735	0.999836	no	protein_coding	FGF6	fibroblast growth factor 6 [Source:NCBI gene;Acc:100346367]
ENSOCUG00000001956	8:30581132-30631159	4.58544	4.8078	0.0683172	0.137341	0.73385	0.999836	no	protein_coding	C12orf4	chromosome 8 open reading frame, human C12orf4 [Source:NCBI gene;Acc:100348146]
ENSOCUG00000001957	GL018702:165830-233332	41.2769	45.8678	0.152148	0.216142	0.58535	0.999836	no	protein_coding	UBL3	ubiquitin like 3 [Source:NCBI gene;Acc:100342487]
ENSOCUG00000001961	8:30635518-30650301	0.412213	0.48528	0.235427	0.163696	0.7009	0.999836	no	protein_coding	RAD51AP1	RAD51 associated protein 1 [Source:NCBI gene;Acc:100343305]
ENSOCUG00000001962	13:121326253-121327369	0.993149	0.981921	-0.0164026	-0.014135	0.97225	0.999836	no	protein_coding	HPDL	4-hydroxyphenylpyruvate dioxygenase like [Source:NCBI gene;Acc:100344419]
ENSOCUG00000001963	7:159255485-159340087	66.1991	79.1048	0.256954	0.534877	0.1877	0.999836	no	protein_coding	TNS1	tensin 1 [Source:HGNC Symbol;Acc:HGNC:11973]
ENSOCUG00000001964	9:13524039-13692351	7.42484	8.45324	0.187145	0.383074	0.34065	0.999836	no	protein_coding	LARS2	leucyl-tRNA synthetase 2, mitochondrial [Source:NCBI gene;Acc:100358356]
ENSOCUG00000001966	13:121320614-121325102	2.13848	1.83739	-0.21893	-0.269883	0.49725	0.999836	no	protein_coding	MUTYH	mutY DNA glycosylase [Source:HGNC Symbol;Acc:HGNC:7527]
ENSOCUG00000001967	GL018734:4635-8387	0.27831	0.396507	0.51065	0.332299	0.3875	0.999836	no	protein_coding	-
ENSOCUG00000001969	13:114730694-114800210	0.35365	0.24883	-0.507161	-0.267106	0.53595	0.999836	no	protein_coding	RAB3B	RAB3B, member RAS oncogene family [Source:NCBI gene;Acc:100357751]
ENSOCUG00000001970	8:30716182-30752319	0.306383	0.398536	0.379371	0.321242	0.4326	0.999836	no	protein_coding	AKAP3	A-kinase anchoring protein 3 [Source:NCBI gene;Acc:100351409]
ENSOCUG00000001971	7:143119348-143278103	18.1257	21.5453	0.24934	0.54708	0.167	0.999836	no	protein_coding	BMPR2	bone morphogenetic protein receptor type 2 [Source:NCBI gene;Acc:100350246]
ENSOCUG00000001972	13:114688031-114719101	21.7032	20.4066	-0.0888669	-0.207881	0.59655	0.999836	no	protein_coding	TXNDC12	thioredoxin domain containing 12 [Source:NCBI gene;Acc:103350186]
ENSOCUG00000001975	GL018917:172333-230040	0.495433	0.517998	0.0642573	0.0771635	0.8532	0.999836	no	protein_coding	-
ENSOCUG00000001979	19:15842746-16123443	6.92885	7.99583	0.206632	0.165685	0.68365	0.999836	no	protein_coding	SRR	serine racemase [Source:NCBI gene;Acc:100355322]
ENSOCUG00000001981	7:159854152-159878050	12.6293	13.5869	0.105447	0.184288	0.6509	0.999836	no	protein_coding	CNOT9	CCR4-NOT transcription complex subunit 9 [Source:NCBI gene;Acc:100351154]
ENSOCUG00000001982	GL018736:278246-433088	16.5489	17.6997	0.09699	0.22877	0.57755	0.999836	no	protein_coding	GIGYF2	GRB10 interacting GYF protein 2 [Source:HGNC Symbol;Acc:HGNC:11960]
ENSOCUG00000001984	9:13390920-13446138	12.1626	15.0781	0.309998	0.663248	0.09805	0.999836	no	protein_coding	LIMD1	LIM domains containing 1 [Source:NCBI gene;Acc:100351579]
ENSOCUG00000001985	16:44772970-44859671	11.8248	12.7787	0.111928	0.156177	0.69755	0.999836	no	protein_coding	PTER	phosphotriesterase related [Source:NCBI gene;Acc:100347676]
ENSOCUG00000001986	7:159893790-159913971	8.99806	10.7032	0.250363	0.514602	0.20175	0.999836	no	protein_coding	PLCD4	phospholipase C delta 4 [Source:NCBI gene;Acc:100347485]
ENSOCUG00000001987	11:80671235-80790943	0.457516	0.496648	0.1184	0.0794253	0.847	0.999836	no	protein_coding	RGS7BP	regulator of G protein signaling 7 binding protein [Source:NCBI gene;Acc:100354789]
ENSOCUG00000001988	13:39386799-39387495	16.2712	11.5372	-0.496033	-0.570053	0.15655	0.999836	no	pseudogene	-
ENSOCUG00000001990	1:72044415-72127165	20.1308	20.0884	-0.0030435	-0.00706124	0.98645	0.999836	no	protein_coding	NAA35	N(alpha)-acetyltransferase 35, NatC auxiliary subunit [Source:NCBI gene;Acc:100358576]
ENSOCUG00000001991	16:44772970-44859671	2.60811	2.73935	0.07083	0.109003	0.78905	0.999836	no	protein_coding	C1QL3	complement C1q like 3 [Source:NCBI gene;Acc:100350514]
ENSOCUG00000001992	1:16514247-16543848	17.4687	17.3797	-0.00737133	-0.0169686	0.9675	0.999836	no	protein_coding	FBXO10	F-box protein 10 [Source:HGNC Symbol;Acc:HGNC:13589]
ENSOCUG00000001993	X:66534197-66592520	2.62364	2.97132	0.179538	0.308558	0.43445	0.999836	no	protein_coding	KLHL13	kelch like family member 13 [Source:NCBI gene;Acc:100349700]
ENSOCUG00000001994	13:95887894-95942882	1.87217	2.10194	0.167014	0.207986	0.6085	0.999836	no	protein_coding	-	leucine rich repeat containing 40 [Source:NCBI gene;Acc:100351765]
ENSOCUG00000001995	12:12809211-12824977	1.11772	1.31109	0.230216	0.194586	0.63085	0.999836	no	protein_coding	NRSN1	neurensin 1 [Source:NCBI gene;Acc:100352670]
ENSOCUG00000001996	1:16476479-16479952	20.2373	32.6993	0.692243	6.70092	0.59375	0.999836	no	protein_coding	-	translocase of outer mitochondrial membrane 5 [Source:NCBI gene;Acc:100343944]
ENSOCUG00000001998	7:159915380-159931332	8.85993	8.70012	-0.0262598	-0.0610066	0.87735	0.999836	no	protein_coding	-	zinc finger protein 142 [Source:NCBI gene;Acc:100351406]
ENSOCUG00000001999	1:72132197-72165562	7.26488	5.71288	-0.346721	-0.53721	0.18345	0.999836	no	protein_coding	GOLM1	golgi membrane protein 1 [Source:NCBI gene;Acc:103348485]
ENSOCUG00000002000	3:37811772-38236013	18.1654	20.2447	0.156349	0.320544	0.4289	0.999836	no	protein_coding	SGCD	sarcoglycan delta [Source:NCBI gene;Acc:100351233]
ENSOCUG00000002001	13:95840842-95873245	11.1499	12.7624	0.194863	0.384359	0.32915	0.999836	no	protein_coding	-	serine and arginine rich splicing factor 11 [Source:NCBI gene;Acc:100351517]
ENSOCUG00000002003	7:159936011-159938247	38.6237	40.4485	0.0665986	0.153386	0.7056	0.999836	no	protein_coding	BCS1L	mitochondrial chaperone BCS1 [Source:NCBI gene;Acc:100351828]
ENSOCUG00000002004	4:84750446-84766988	51.2273	49.1201	-0.0605988	-0.142374	0.7231	0.999836	no	protein_coding	-	casein kinase I [Source:NCBI gene;Acc:100341681]
ENSOCUG00000002006	17:43128028-43143091	10.3872	10.0199	-0.0519415	-0.122312	0.75905	0.999836	no	protein_coding	RBM23	RNA binding motif protein 23 [Source:NCBI gene;Acc:100356828]
ENSOCUG00000002007	13:95699547-95831021	21.7867	25.2706	0.214012	0.481867	0.2274	0.999836	no	protein_coding	ANKRD13C	ankyrin repeat domain 13C [Source:NCBI gene;Acc:100351017]
ENSOCUG00000002008	7:159946048-159967364	2.21962	1.85691	-0.257411	-0.437309	0.26115	0.999836	no	protein_coding	STK36	serine/threonine kinase 36 [Source:NCBI gene;Acc:100347736]
ENSOCUG00000002009	GL018994:103308-118607	4.03199	3.95731	-0.0269715	-0.0419545	0.9187	0.999836	no	protein_coding	NCF2	Oryctolagus cuniculus neutrophil cytosolic factor 2 (NCF2), mRNA. [Source:RefSeq mRNA;Acc:NM_001082101]
ENSOCUG00000002011	13:63283787-63306398	12.8244	13.7387	0.0993485	0.167606	0.6764	0.999836	no	protein_coding	EXTL2	exostosin like glycosyltransferase 2 [Source:NCBI gene;Acc:100352420]
ENSOCUG00000002013	17:43144634-43152703	19.4974	20.5972	0.0791698	0.17987	0.6561	0.999836	no	protein_coding	PRMT5	protein arginine methyltransferase 5 [Source:NCBI gene;Acc:100357415]
ENSOCUG00000002014	10:33738477-33769769	28.3518	22.7793	-0.31572	-0.667092	0.09895	0.999836	no	protein_coding	PON2	paraoxonase 2 [Source:NCBI gene;Acc:100340152]
ENSOCUG00000002018	12:24927391-24965721	6.53088	7.5441	0.208073	0.456393	0.2573	0.999836	no	protein_coding	UHRF1BP1	UHRF1 binding protein 1 [Source:NCBI gene;Acc:100358010]
ENSOCUG00000002020	GL018798:518404-525543	2.74323	1.82982	-0.584177	-0.744992	0.0615	0.999836	no	protein_coding	LGI3	leucine rich repeat LGI family member 3 [Source:HGNC Symbol;Acc:HGNC:18711]
ENSOCUG00000002021	17:50943617-51044356	0.611097	0.933108	0.610642	0.0483935	0.5571	0.999836	no	protein_coding	-
ENSOCUG00000002022	7:72211373-72456959	17.0164	17.4066	0.032703	0.0766942	0.84815	0.999836	no	protein_coding	RAB3GAP1	RAB3 GTPase activating protein catalytic subunit 1 [Source:NCBI gene;Acc:100351070]
ENSOCUG00000002023	12:24970814-24978020	26.9272	26.2252	-0.0381114	-0.0772627	0.8483	0.999836	no	protein_coding	TAF11	TATA-box binding protein associated factor 11 [Source:NCBI gene;Acc:100356199]
ENSOCUG00000002024	GL018798:510434-513470	0.592111	0.282085	-1.06974	-0.602526	0.1574	0.999836	no	protein_coding	SFTPC	surfactant protein C [Source:HGNC Symbol;Acc:HGNC:10802]
ENSOCUG00000002025	8:100934277-101298734	13.2832	14.224	0.0987166	0.0977481	0.8097	0.999836	no	protein_coding	UBAC2	UBA domain containing 2 [Source:NCBI gene;Acc:100354181]
[truncated: 21,670 more rows]
